# Supplementary material for: Elevation-dependent pattern of net CO2 uptake across China
Source: Nat Commun. 2024 Mar 20;15:2489. doi: 10.1038/s41467-024-46930-4 (PMC10954722; doi:10.1038/s41467-024-46930-4)
Supplement: Supplementary file 4 — Source Data [file 41467_2024_46930_MOESM4_ESM.xlsx]

## Sheet: Figure 1
Location	LAT	LON	ELV	GPP	RE	NEP
Jianfengling	18.61	108.84	373	1970	1734.5	235.5
Danzhou	19.53	109.48	117	3209	2098	1110
Wenchang	19.72	110.95	27	NA	NA	400.959
Leizhou	20.98	110.16	2	NA	NA	241
Beihai	21.45	109.39	NA	1249.18	862.49	386.68
Gaoqiao	21.57	109.76	3	1763	1096	721
Xishuangbanna	21.93	101.27	654	1816	913	904
Xishuangbanna	21.95	101.2	654	2342.67	2173.83	168.83
Hongkong	22.5	114.03	17	2784	1960	824
Dongguan	22.97	113.74	45	1482	1377.6	104.4
Dinghushan	23.17	112.53	12	1367.26	971.31	395.95
Yuanjiang	23.47	102.18	876	684	554	130
Nantou	23.66	120.8	1223	NA	983	1060
Yunxiao	23.9	117.42	19	1871	1287	683
Ailaoshan	24.53	101.02	2470	1832	927	904
Taoyuan	24.97	121.01	50	NA	NA	-204.35
Beihai	25.12	121.47	14	1785.64	1732.13	53.48
Taibei	25.12	98.55	1938	796.6	562.8	233.8
Dali	25.7	100.18	1968	NA	NA	522
Puding	26.36	105.76	1232	NA	NA	559
Qianyanzhou	26.73	115.05	103	1798.74	1311.22	487.52
Taihe	26.75	115.07	103	NA	NA	511
Huitong	26.83	109.75	302	1524.95	1256.48	268.5
Lijiang	27.14	100.23	2958	1392	987	405
Lijiang	27.17	100.23	2958	642.1	395.5	161.8
Fengyangshan	27.96	119.21	929	NA	NA	147.289
Mt. Everest	28.21	86.56	5746	437.1	376.9	40.7
Ningxiang	28.33	112.57	54	1963.6	1534.8	428.8
Nanchang	28.43	116	19	NA	NA	650.6
Poyang Lake	28.43	116	19	NA	NA	769
Poyang Lake	28.43	116	19	NA	NA	705.5
Liuyang	28.5	114.4	360	1643.7	2425.8	-778.4
Changsha	28.5	114.4	360	1643.7	2425.8	-778.4
Lake Poyang	28.9	116.33	18	NA	NA	-611.707
Taoyuan	28.92	111.45	75	1598.54	923.4	675.16
Gongga	29.08	102.02	2314	NA	NA	1035
Yueyang	29.52	112.85	28	3949.6	2918.3	1031.3
Yueyang	29.53	112.86	28	1974.8	1459.15	515.65
Gongga	29.57	101.98	4299	NA	NA	455
Gongga	29.58	102.03	4294	NA	NA	790
Linzhi	29.77	94.73	3513	NA	NA	-178.547
Jinyunshan	29.78	106.34	265	1761.63	1196.68	566.49
Anji	30.3	119.58	561	1404	1300	104
Linan	30.35	119.6	534	1235.15	1108.85	126.303
Linan	30.35	119.44	663	1679.42	1005.3	-674.119
Tianmushan	30.37	119.44	663	1669.23	931.05	738.18
Dangxiong#1	30.47	91.05	4285	830.4	668.6	161.9
Anji	30.48	119.67	850	1541.8	939.2	602.7
Linan	30.48	119.67	850	1603.73	937.85	-665.88
Anqing	30.5	117.03	23	1859.2	1366.6	506.1
Anqing	30.5	117.03	23	3745.4	2733.2	1012.2
Wenjiang	30.7	103.83	550	NA	NA	371.111
Nam Co	30.72	90.98	4740	366	223.6	127.5
Dangxiong#2	30.85	91.08	4729	NA	NA	-18.9
Xuancheng	30.9	118.7	26	NA	NA	59.0561
Shenzha#1	30.95	88.7	4869	570.2	351.2	189.7
Shenzha#2	30.95	88.7	4869	NA	NA	59.3
Kunshan	31.25	120.96	3	894.826	544.604	350.223
Yanting	31.27	119.45	54	NA	NA	222.76
Nanjing	31.27	105.45	495	NA	NA	966
Naqu#1	31.37	91.9	4580	NA	NA	138.2
Bange	31.42	90.03	4682	NA	NA	-21.8
Dajiuhu	31.48	110	1755	391.299	601.518	-115.611
Dongtan-High	31.52	121.96	NA	1725.08	1040.25	689.08
Dongtan-Low	31.52	121.97	NA	1421.78	823.65	595.88
Jiuduansha	31.52	121.95	NA	NA	NA	763
Dongtan-Mid	31.58	121.9	NA	1512.63	1067.21	445.41
Naqu#2	31.64	92.01	4569	258.5	246	12.5
Wuxi	31.65	120.55	6	NA	NA	767.435
Jurong	32.12	119.2	24	1118.46	994.976	123.485
Hongyuan	32.77	102.5	3607	NA	NA	68
Batang	32.85	96.95	3978	NA	NA	430
Huaining	33	117	22	1404	976.2	-460
Tanggula	33.07	91.93	5066	NA	NA	-75.8
Zoige#3	33.1	102.65	3453	1475	1303.4	171.4
Shuanghu	33.22	88.83	4961	484.7	322.2	162.6
Xiping	33.35	113.91	62	1288.1	964.7	343.4
Ali	33.38	79.7	4555	516.2	309.3	206.9
Huoditang	33.46	108.48	1926	NA	NA	336.71
Baotianman	33.5	111.93	1005	1099.3	529.9	569.4
Lake Hongze	33.55	118.53	10	1794.26	1314.78	479.482
Hongzehu	33.55	118.53	10	1231	636.6	594.4
Zoige#2	33.89	102.14	3431	1164.3	1007.9	156.4
Maqu	33.89	102.14	3431	1060	839.5	220.5
Zoige#1	33.93	102.87	3480	631	567.6	70.8
Guoluo	34.27	100.56	4071	543.6	403.6	140
Guoluo#2	34.35	100.48	3982	409.9	392.5	17.4
Guoluo#1	34.4	100.4	4101	513.667	437.967	75.7667
Maduo	34.63	97.32	4517	605.7	444.4	164.8
Fenghuo	34.72	92.89	4926	208.4	167.6	39.6
Yuncheng	34.93	110.71	346	NA	NA	60.6
Yuncheng	34.93	110.71	346	NA	NA	251
Fengqiu	35	114.4	69	1920.01	NA	360.15
Xiaolangdi	35.02	112.47	353	1306	839.5	466.5
Xianyang	35.12	108.3	1203	NA	NA	625.9
Changwu	35.23	107.68	1136	512.4	293.7	218.9
Xunxian	35.68	114.55	61	NA	NA	504.545
Huining	35.7	105.57	1931	1703.2	600.59	1076.09
Yuzhong	35.95	104.13	1775	423.8	238.4	185.4
Guyuan	36.27	106.44	1781	123.4	102.8	32.8
Lake Qinghai	36.65	100.78	3214	NA	NA	347.1
Weishan	36.65	116.05	33	1838	1279	559
Liancheng	36.69	102.74	2385	263.9	360.9	-96.9
Yucheng	36.83	116.57	23	1746.62	1380.66	365.96
Ansai	36.85	109.32	1178	454.34	151.26	303.087
Haiyan	36.95	100.85	3170	NA	NA	74
Shapotou	37.53	105.03	1285	NA	NA	18.615
Haibei#1	37.58	101.33	3284	629.9	737.1	-106.1
Haibei#3	37.6	101.3	3331	1072	996.5	67
Haibei#4	37.6	101.33	3331	NA	NA	120.9
Haibei#6	37.6	101.3	3331	615.8	701.9	-86.2
Haibei#5	37.62	101.32	3331	1014.88	1009.3	7.3
Yanchi	37.71	107.23	1461	329	368.667	-39.6667
Dongying-SaltMarsh	37.75	118.98	1	802.5	581.25	220.5
Dongying-FreshMarsh	37.75	118.98	1	1003.7	757	247.2
Shouxian	37.75	113.2	1268	NA	NA	596
Shouxian	37.75	113.2	1268	NA	NA	506
Shouyang	37.75	113.2	1268	1340.67	831.333	509.333
Dongying	37.76	118.99	1	809.667	598.333	211.333
Zhaoxian	37.8	114.93	42	NA	NA	600
Shiyanghe	37.85	102.85	1564	NA	NA	868.333
Wuwei	37.87	102.85	1564	NA	NA	899.25
Luancheng	37.88	114.68	52	NA	NA	734.4
Yakou	38.01	100.24	3687	509.8	358.2	151.6
Arou	38.03	100.45	2994	1600.2	1568.6	31.7
Zhangye	38.05	100.46	2994	NA	NA	140.6
Shulehe	38.42	98.32	3847	NA	NA	43.7
Suli	38.42	98.31	3847	NA	NA	151.43
Sidalong	38.43	99.93	3131	4152.2	4062.5	89.7
Yulin	38.45	109.47	1241	387.2	255.2	132.8
Guantan	38.53	100.25	2871	1367.2	567	800.2
Muztag	38.66	74.95	3348	1164.3	1007.9	60.2
Zhangye	38.77	100.32	1697	NA	NA	NA
Dashalong	38.84	98.94	3804	542.5	402.8	314
Shenmu	38.88	109.37	1577	NA	NA	73.51
Taklimakan	38.96	100.45	1294	1060	NA	400
Zhangye	38.97	83.65	1472	NA	NA	146
Suganhu	38.99	94.12	1109	484.7	322.2	162.6
Minqin	39.21	103.67	2809	364.6	252	112.6
Zhangye	39.38	100.02	1355	369.267	242.171	126.9
Daxing	39.53	116.25	1368	1452.56	934.33	518.35
Daxing	39.53	116.25	35	1357.33	637	720.333
Dunhuang	39.92	94.15	35	3940.09	1994	1945.09
Haidian Park	39.99	116.3	1317	NA	NA	167.727
Changping	40.17	116.13	55	NA	NA	286.91
Huailai	40.36	115.79	55	940.1	820.3	119.7
Kubuqi	40.38	108.55	474	270.18	221.01	49.17
Olympic Park	40.42	116.38	1168	1246	1002.5	243.5
Songshan	40.51	115.79	733	666	555	111
Jinzhou	41.12	121.2	1380	NA	NA	367.01
Panjin	41.15	121.92	124	1298.16	1233.16	65
Guazhou	41.41	95.67	2	763.9	824.1	-60.2
Kuerle	41.6	86.2	2011	1133.5	870.2	263.3
Kaidu-kongqi River	41.6	86.2	952	NA	NA	101
Siziwang	41.79	111.9	952	131.4	164.25	18.7
Qidaoqiao	41.97	101.17	1477	892	558	334
Zhangye	41.98	101.17	937	892	558	334
Huyanglin	41.99	101.12	937	667.8	611.8	55.9
Ejin	42.02	101.23	937	NA	NA	334
Duolun-Grass	42.05	116.28	925	370.69	292.25	78.44
Duolun-Crop	42.05	116.67	1324	380.99	306.29	74.7
Changbaishan	42.35	126.38	1334	NA	NA	26.3627
Changbaishan	42.4	128.1	627	1338.84	1036.51	302.33
Naiman	42.92	120.7	684	NA	NA	-96.02
Horqin	42.92	120.7	352	NA	NA	194.253
Horqin	42.92	120.7	352	NA	NA	-26.1873
Horqin	42.92	120.7	352	NA	NA	124.4
Tongliao	43.35	122.65	352	239.8	188.9	59.6
Xilin	43.53	116.67	196	234.2	362.75	-130.75
Xilinhot-fence	43.55	116.67	1282	277.33	215.67	61
Xilinhot-degraded	43.55	116.67	1282	149	170	-21
Suqi	44.08	113.57	1282	NA	NA	0.00666667
Sunid Zuoqi	44.08	113.57	963	NA	NA	0.01
Xilinhot	44.13	116.33	963	130.02	201.26	-53.81
Fukang	44.28	87.93	1094	NA	NA	130.407
Fukang	44.28	87.93	490	NA	NA	26
Wulanwusu	44.28	85.82	490	816.2	337.6	478.6
Shihezi	44.28	85.82	514	816.2	337.6	478.6
Tianshan	44.28	85.82	514	1011	706.18	304.8
Badain Jaran	44.37	115.94	514	NA	NA	-154.2
Badaling	44.37	115.94	925	699	925.5	-226.5
Manasi	44.42	122.87	925	271.3	409.7	64
Tongyu	44.42	122.87	153	283.3	271.2	-139
Tongyu	44.42	85.82	153	816.2	337.6	478.6
Inner Mongolia	44.53	116.67	403	266.26	429.62	-163.36
Changling	44.58	123.5	962	477.33	362.75	120.35
Lake Ebinur	44.62	83.56	145	594.23	364.89	229.34
Ebinur	44.62	83.57	296	NA	NA	163.5
Ebinur	44.62	83.55	296	NA	NA	163.5
Changling	44.7	123.76	296	NA	NA	120.35
Gurbantunggut	45.23	87.6	151	NA	NA	33.7
Laoshan	45.33	127.67	564	1200.62	985.38	215.57
Maoershan	45.33	127.57	619	1356	1200	157
Harbin	45.78	126.49	418	1571.64	1367.59	203.28
Sanjiang1	47.58	133.52	115	455.42	396.69	61.67
Sanjiang2	47.58	133.52	54	689	427	262
Sanjiang3	47.58	133.52	54	568	596	-28
Yichun	48.1	129.23	54	NA	NA	199
Hailaer	49.37	120.03	301	1539.39	1068.72	124.025
Huzhong	51.78	123.02	645	699.745	NA	551.329
Changbaishan	51.78	123.02	804	NA	NA	49
Daxinganling	52.94	122.86	804	NA	NA	82.75

## Sheet: Figure 2
LAT	LON	ELV	ECO	NR	PAR	LAI	[CO2]	TAS	PREC	GPP	RE	NEP
18.61	108.84	373	Forest	2.1664	91.4319	380.309	395.712	19.8	2348.75	1970	1734.5	235.5
19.53	109.48	117	Forest	2.32532	83.1894	262.512	397.668	25	1607	3209	2098	1110
19.72	110.95	27	Forest	2.24378	78.154	NA	395.265	23.9	1900	NA	NA	400.959
20.98	110.16	2	Wetland	2.52659	78.6979	NA	397.475	24.5	1619	NA	NA	241
21.45	109.39	NA	Wetland	2.65773	76.9058	NA	399.154	22.9	1775.4	1249.18	862.49	386.68
21.57	109.76	3	Wetland	2.7168	76.2121	NA	399.368	22.9	1770	1763	1096	721
21.93	101.27	654	Forest	1.35932	82.7818	470.961	402.545	21.7	1487	1816	913	904
21.95	101.2	654	Forest	1.35932	82.7818	470.961	402.545	19.25	1416.75	2342.67	2173.83	168.83
22.5	114.03	17	Wetland	2.45471	75.2379	169.53	400.095	22.9	1561	2784	1960	824
22.97	113.74	45	Forest	2.51908	71.805	79.5787	401.679	22.7	2033.5	1482	1377.6	104.4
23.17	112.53	12	Forest	2.77013	69.5932	208.344	402.487	20.37	1481.67	1367.26	971.31	395.95
23.47	102.18	876	Shrub	1.83645	84.3263	193.483	403.777	17.85	1954	684	554	130
23.66	120.8	1223	Forest	1.30131	80.6947	397.93	396.858	18.6	2407	NA	983	1060
23.9	117.42	19	Wetland	2.18419	79.4921	NA	399.3	21.1	1285	1871	1287	683
24.53	101.02	2470	Forest	1.57589	82.959	348.456	404.409	11.7	1728	1832	927	904
24.97	121.01	50	Wetland	1.68814	73.8466	144.558	395.484	NA	NA	NA	NA	-204.35
25.12	121.47	14	Wetland	1.64054	72.5395	NA	395.118	22.9	1775.4	1785.64	1732.13	53.48
25.12	98.55	1938	Wetland	1.36534	85.1419	368.047	401.472	23	2405	796.6	562.8	233.8
25.7	100.18	1968	Crop	1.47334	85.2301	NA	403.482	15.4	1053	NA	NA	522
26.36	105.76	1232	Forest	3.71531	61.3047	113.261	401.138	15.1	1367	NA	NA	559
26.73	115.05	103	Forest	3.50175	65.8137	206.84	405.115	18.19	1094.03	1798.74	1311.22	487.52
26.75	115.07	103	Forest	3.50175	65.8137	206.84	405.115	16.5	1540	NA	NA	511
26.83	109.75	302	Forest	3.6189	61.9889	227.955	401.135	16.55	1252.37	1524.95	1256.48	268.5
27.14	100.23	2958	Forest	1.49799	88.8333	246.768	401.337	7.9	1095	1392	987	405
27.17	100.23	2958	Grass	1.49799	88.8333	246.768	401.337	6.2	980	642.1	395.5	161.8
27.96	119.21	929	Forest	2.58332	68.2246	284.203	401.016	11.8	2000	NA	NA	147.289
28.21	86.56	5746	Shrub	0.852693	108.68	11.377	397.856	4.3	203	437.1	376.9	40.7
28.33	112.57	54	Forest	3.65827	63.994	129.251	400.715	17.6	1458	1963.6	1534.8	428.8
28.43	116	19	Crop	3.80778	69.8428	84.0222	400.991	18.1	1634	NA	NA	650.6
28.43	116	19	Crop	3.80778	69.8428	84.0222	400.991	18.1	1634	NA	NA	769
28.43	116	19	Crop	3.80778	69.8428	84.0222	400.991	18.1	1634	NA	NA	705.5
28.5	114.4	360	Crop	4.01378	63.9045	298.222	401.231	17.3	1455.5	1643.7	2425.8	-778.4
28.5	114.4	360	Crop	4.01378	63.9045	298.222	401.231	17.3	1455.55	1643.7	2425.8	-778.4
28.9	116.33	18	Wetland	3.9004	68.6452	NA	400.446	17.4	1500.9	NA	NA	-611.707
28.92	111.45	75	Crop	3.46559	63.0949	113.629	400.912	17	1050	1598.54	923.4	675.16
29.08	102.02	2314	Forest	1.84922	74.4859	194.117	401.434	6.05	1775.3	NA	NA	1035
29.52	112.85	28	Forest	3.84569	65.909	73.7749	399.987	16.75	1307.65	3949.6	2918.3	1031.3
29.53	112.86	28	Wetland	3.84569	65.909	73.7749	399.987	17.85	1954	1974.8	1459.15	515.65
29.57	101.98	4299	Forest	1.71349	74.2883	75.9854	401.107	8.16	1572.4	NA	NA	455
29.58	102.03	4294	Forest	1.75236	72.3773	212.39	401.309	4	1938	NA	NA	790
29.77	94.73	3513	Forest	0.329579	77.8787	155.463	398.162	8.7	650	NA	NA	-178.547
29.78	106.34	265	Forest	2.41871	55.8791	56.9243	401.708	13.6	1611.8	1761.63	1196.68	566.49
30.3	119.58	561	Forest	3.38717	66.7129	292.299	400.371	16.6	1500	1404	1300	104
30.35	119.6	534	Forest	3.40749	66.6563	305.025	400.326	16.6	1400	1235.15	1108.85	126.303
30.35	119.44	663	Forest	3.36322	66.8291	288.43	400.41	14.8	1390	1679.42	1005.3	-674.119
30.37	119.44	663	Forest	3.36322	66.8291	288.43	400.41	11.8	1630	1669.23	931.05	738.18
30.47	91.05	4285	Wetland	0.249867	103.827	55.9898	398.351	1.5	477	830.4	668.6	161.9
30.48	119.67	850	Forest	3.38289	66.5911	300.599	400.254	16.6	1500	1541.8	939.2	602.7
30.48	119.67	850	Forest	3.38289	66.5911	300.599	400.254	16.6	1200	1603.73	937.85	-665.88
30.5	117.03	23	Wetland	3.76936	66.2627	81.2876	399.079	17.41	1671	1859.2	1366.6	506.1
30.5	117.03	23	Forest	3.76936	66.2627	81.2876	399.079	16.7	1500	3745.4	2733.2	1012.2
30.7	103.83	550	Crop	2.10299	55.6357	11.9177	401.633	15.9	966	NA	NA	371.111
30.72	90.98	4740	Grass	0.247547	103.45	NA	398.18	-0.6	415	366	223.6	127.5
30.85	91.08	4729	Grass	0.254405	103.385	NA	398.261	1.3	480	NA	NA	-18.9
30.9	118.7	26	Crop	3.16319	66.4671	131.248	399.606	16	1429.6	NA	NA	59.0561
30.95	88.7	4869	Wetland	0.247538	107.664	12.8357	397.702	0	300	570.2	351.2	189.7
30.95	88.7	4869	Grass	0.247538	107.664	12.8357	397.702	0	300	NA	NA	59.3
31.25	120.96	3	Crop	2.8307	68.7329	85.3744	398.294	15.5	1100	894.826	544.604	350.223
31.27	119.45	54	Crop	3.07702	67.8783	229.802	399.08	17.5	826	NA	NA	222.76
31.27	105.45	495	Crop	2.12035	58.6936	71.3194	403.093	15.8	1155.8	NA	NA	966
31.37	91.9	4580	Grass	0.267525	101.364	49.224	398.803	-1.9	380	NA	NA	138.2
31.42	90.03	4682	Grass	0.181549	103.556	24.9747	397.709	-2.8	149	NA	NA	-21.8
31.48	110	1755	Wetland	3.10553	64.1926	264.731	401.323	7.4	1528.4	391.299	601.518	-115.611
31.52	121.96	NA	Wetland	2.31694	NA	NA	NA	16.16	852.75	1725.08	1040.25	689.08
31.52	121.97	NA	Wetland	2.31694	NA	NA	NA	16.17	852.75	1421.78	823.65	595.88
31.52	121.95	NA	Wetland	2.31694	NA	NA	NA	15.5	1100	NA	NA	763
31.58	121.9	NA	Wetland	2.31694	NA	NA	NA	15.56	817	1512.63	1067.21	445.41
31.64	92.01	4569	Grass	0.267518	101.006	57.1918	398.826	-1.9	380	258.5	246	12.5
31.65	120.55	6	Crop	2.76649	69.54	108.157	398.517	16	1048	NA	NA	767.435
32.12	119.2	24	Forest	2.70735	71.529	107.284	398.012	15.2	1055.6	1118.46	994.976	123.485
32.77	102.5	3607	Wetland	1.37751	85.4402	106.765	400.614	1.8	746	NA	NA	68
32.85	96.95	3978	Grass	0.501496	92.7451	67.5316	399.427	6.7	600	NA	NA	430
33	117	22	Forest	3.63516	72.5926	121.85	397.702	16.7	1500	1404	976.2	-460
33.07	91.93	5066	Grass	0.206689	103.039	15.4641	398.584	-6	434	NA	NA	-75.8
33.1	102.65	3453	Wetland	1.33775	87.0409	110.646	400.642	1.5	748	1475	1303.4	171.4
33.22	88.83	4961	Grass	0.15106	105.391	9.49381	396.788	-5	150	484.7	322.2	162.6
33.35	113.91	62	Forest	4.34604	65.5385	156.012	397.533	14.8	529.5	1288.1	964.7	343.4
33.38	79.7	4555	Grass	0.207899	110.923	11.0033	396.554	-0.3	109	516.2	309.3	206.9
33.46	108.48	1926	Forest	2.44662	64.9207	245.222	401.007	10.8	1200	NA	NA	336.71
33.5	111.93	1005	Forest	3.01167	68.8821	203.654	398.631	9.9	791.9	1099.3	529.9	569.4
33.55	118.53	10	Forest	2.57333	70.3154	NA	396.907	14.8	925.5	1794.26	1314.78	479.482
33.55	118.53	10	Forest	2.57333	70.3154	NA	396.907	14.8	925.5	1231	636.6	594.4
33.89	102.14	3431	Grass	1.01825	88.952	107.337	400.839	1.7	600	1164.3	1007.9	156.4
33.89	102.14	3431	Grass	1.01825	88.952	107.337	400.839	1.9	593	1060	839.5	220.5
33.93	102.87	3480	Wetland	1.20199	87.4142	111.792	400.779	1.6	623	631	567.6	70.8
34.27	100.56	4071	Grass	0.713473	90.6376	82.2908	400.35	-0.5	500	543.6	403.6	140
34.35	100.48	3982	Grass	0.706001	90.804	82.5054	400.3	-0.5	500	409.9	392.5	17.4
34.4	100.4	4101	Grass	0.701216	90.8424	79.7637	400.299	-0.5	500	513.667	437.967	75.7667
34.63	97.32	4517	Grass	0.421671	96.0303	33.5665	398.415	-2.5	362	605.7	444.4	164.8
34.72	92.89	4926	Grass	0.199114	99.7778	29.1451	397.813	-4.5	272	208.4	167.6	39.6
34.93	110.71	346	Crop	2.38746	72.4527	89.373	398.118	14.7	508	NA	NA	60.6
34.93	110.71	346	Crop	2.38746	72.4527	89.373	398.118	14.7	508	NA	NA	251
35	114.4	69	Crop	3.91753	67.1129	157.568	397.068	13.9	605	1920.01	NA	360.15
35.02	112.47	353	Forest	2.85698	71.2301	90.2693	397.645	15.24	407	1306	839.5	466.5
35.12	108.3	1203	Forest	1.91562	71.6526	97.7403	398.159	NA	NA	NA	NA	625.9
35.23	107.68	1136	Crop	1.65428	73.0302	96.0216	397.881	9.1	584.1	512.4	293.7	218.9
35.68	114.55	61	Crop	3.4902	65.8269	150.57	397.124	14.85	659.65	NA	NA	504.545
35.7	105.57	1931	Crop	1.04	77.4908	48.4798	397.118	6.75	400	1703.2	600.59	1076.09
35.95	104.13	1775	Grass	0.904091	84.7588	33.8592	398.381	-0.4	350	423.8	238.4	185.4
36.27	106.44	1781	Grass	1.02925	82.8907	38.4572	396.851	5	477	123.4	102.8	32.8
36.65	100.78	3214	Wetland	0.331624	91.4285	NA	399.717	1.2	357	NA	NA	347.1
36.65	116.05	33	Crop	3.10889	71.5051	129.439	397.051	13.45	470.55	1838	1279	559
36.69	102.74	2385	Forest	0.680562	83.8903	121.798	398.659	NA	NA	263.9	360.9	-96.9
36.83	116.57	23	Crop	2.97212	72.1911	126.616	396.883	12.91	575.35	1746.62	1380.66	365.96
36.85	109.32	1178	Grass	1.3284	79.1294	72.9717	397.247	10.4	492.7	454.34	151.26	303.087
36.95	100.85	3170	Grass	0.298677	90.6501	73.8646	399.297	0.8	398	NA	NA	74
37.53	105.03	1285	Shrub	0.490074	87.5606	53.0601	397.089	10.6	186	NA	NA	18.615
37.58	101.33	3284	Wetland	0.317059	85.9584	109.168	398.281	-1.7	570	629.9	737.1	-106.1
37.6	101.3	3331	Shrub	0.306975	86.1212	86.7491	398.138	-1.7	570	1072	996.5	67
37.6	101.33	3331	Grass	0.306975	86.1212	86.7491	398.138	-1.7	561	NA	NA	120.9
37.6	101.3	3331	Wetland	0.306975	86.1212	86.7491	398.138	-1.7	580	615.8	701.9	-86.2
37.62	101.32	3331	Grass	0.306975	86.1212	86.7491	398.138	-1.7	570	1014.88	1009.3	7.3
37.71	107.23	1461	Shrub	0.897875	82.8422	27.527	396.876	8.1	287	329	368.667	-39.6667
37.75	118.98	1	Wetland	2.41316	75.6882	34.9261	396.367	12.9	560	802.5	581.25	220.5
37.75	118.98	1	Wetland	2.41316	75.6882	34.9261	396.367	12.9	560	1003.7	757	247.2
37.75	113.2	1268	Crop	2.50383	74.2684	85.805	397.284	16.4	1115.5	NA	NA	596
37.75	113.2	1268	Crop	2.50383	74.2684	85.805	397.284	16.4	1115.5	NA	NA	506
37.75	113.2	1268	Crop	2.50383	74.2684	85.805	397.284	8.2	474.5	1340.67	831.333	509.333
37.76	118.99	1	Wetland	2.41316	75.6882	34.9261	396.367	12.9	560	809.667	598.333	211.333
37.8	114.93	42	Forest	3.2643	68.8918	100.512	397.82	12.3	503	NA	NA	600
37.85	102.85	1564	Crop	0.491275	87.644	46.639	397.214	8	164.4	NA	NA	868.333
37.87	102.85	1564	Crop	0.491275	87.644	46.639	397.214	8	164.4	NA	NA	899.25
37.88	114.68	52	Crop	3.21544	67.8228	130.415	397.882	12.2	536.8	NA	NA	734.4
38.01	100.24	3687	Grass	0.199661	88.5304	69.6133	398.003	-4.7	501	509.8	358.2	151.6
38.03	100.45	2994	Grass	0.21107	87.6806	83.1985	397.978	0.9	403	1600.2	1568.6	31.7
38.05	100.46	2994	Grass	0.21107	87.6806	83.1985	397.978	-0.3	444.7	NA	NA	140.6
38.42	98.32	3847	Grass	0.249157	91.9752	36.4339	396.548	-4	378	NA	NA	43.7
38.42	98.31	3847	Grass	0.249157	91.9752	36.4339	396.548	-5	225	NA	NA	151.43
38.43	99.93	3131	Forest	0.213481	87.2798	55.557	397.552	NA	NA	4152.2	4062.5	89.7
38.45	109.47	1241	Shrub	1.16095	80.3652	24.3954	397.3	8.4	402	387.2	255.2	132.8
38.53	100.25	2871	Forest	0.220756	87.0365	81.3363	397.477	3.2	334	1367.2	567	800.2
38.66	74.95	3348	Grass	0.354611	91.9963	3.78377	396.507	3.5	74	1164.3	1007.9	60.2
38.77	100.32	1697	Desert	0.226631	87.4061	31.679	397.275	9.05	166.4	NA	NA	NA
38.84	98.94	3804	Wetland	0.235083	89.6429	45.3968	396.728	-3.9	314	542.5	402.8	314
38.88	109.37	1577	Shrub	1.06038	81.8061	22.5481	397.202	7.8	420	NA	NA	73.51
38.96	100.45	1294	Wetland	0.230783	88.1209	68.1802	397.075	10.5	50	1060	NA	400
38.97	83.65	1472	Desert	0.279346	85.4337	3.21609	396.155	9.2	119.9	NA	NA	146
38.99	94.12	1109	Wetland	0.237171	94.9359	16.5253	396.277	NA	NA	484.7	322.2	162.6
39.21	103.67	2809	Shrub	0.418273	89.5912	3.56022	396.645	9	115.1	364.6	252	112.6
39.38	100.02	1355	Crop	0.220049	88.0424	44.5346	396.747	6.9	135.7	369.267	242.171	126.9
39.53	116.25	1368	Forest	1.89213	70.4759	76.1939	398.727	12.77	536.84	1452.56	934.33	518.35
39.53	116.25	35	Forest	1.89213	70.4759	76.1939	398.727	11.5	568.9	1357.33	637	720.333
39.92	94.15	35	Crop	0.188579	91.2312	4.32968	396.051	9.4	39.9	3940.09	1994	1945.09
39.99	116.3	1317	Forest	1.67058	71.4609	39.0708	399.06	NA	NA	NA	NA	167.727
40.17	116.13	55	Forest	1.4965	73.0043	51.7875	399.029	NA	NA	NA	NA	286.91
40.36	115.79	55	Crop	1.26429	76.1162	69.3886	398.619	NA	NA	940.1	820.3	119.7
40.38	108.55	474	Desert	0.555249	83.2199	6.16566	396.54	6.6	135	270.18	221.01	49.17
40.42	116.38	1168	Forest	1.41648	72.1404	157.35	399.293	10.8	454	1246	1002.5	243.5
40.51	115.79	733	Forest	1.1584	76.8385	126.058	398.566	8	424.6	666	555	111
41.12	121.2	1380	Crop	1.98028	73.2171	76.8598	398.369	9.4	568.8	NA	NA	367.01
41.15	121.92	124	Wetland	2.00504	72.2235	84.9194	398.625	8.3	632	1298.16	1233.16	65
41.41	95.67	2	Desert	0.148944	89.6622	7.8329	396.041	NA	NA	763.9	824.1	-60.2
41.6	86.2	2011	Crop	0.45826	84.1721	1.75273	396.175	11.48	60	1133.5	870.2	263.3
41.6	86.2	952	Crop	0.45826	84.1721	1.75273	396.175	NA	NA	NA	NA	101
41.79	111.9	952	Desert	0.64118	82.4362	28.2086	396.742	6.7	180	131.4	164.25	18.7
41.97	101.17	1477	Forest	0.167237	88.3468	8.66591	396.211	8.9	37.5	892	558	334
41.98	101.17	937	Forest	0.167237	88.3468	8.66591	396.211	10	35.5	892	558	334
41.99	101.12	937	Forest	0.167237	88.3468	8.66591	396.211	8.9	55	667.8	611.8	55.9
42.02	101.23	937	Forest	0.172009	88.2117	4.09455	396.213	9	36.5	NA	NA	334
42.05	116.28	925	Grass	1.10021	78.1316	48.4639	398.311	2.66	423.75	370.69	292.25	78.44
42.05	116.67	1324	Crop	1.16961	77.4292	55.7579	398.277	2.66	418.7	380.99	306.29	74.7
42.35	126.38	1334	Wetland	2.07265	66.2433	214.77	399.983	3.3	1053.9	NA	NA	26.3627
42.4	128.1	627	Forest	1.48471	68.2285	205.781	400.123	-2.4	470	1338.84	1036.51	302.33
42.92	120.7	684	Grass	1.65121	79.4597	42.6379	398.315	6.1	397	NA	NA	-96.02
42.92	120.7	352	Grass	1.65121	79.4597	42.6379	398.315	6.8	360	NA	NA	194.253
42.92	120.7	352	Desert	1.65121	79.4597	42.6379	398.315	6.8	360	NA	NA	-26.1873
42.92	120.7	352	Crop	1.65121	79.4597	42.6379	398.315	6.8	360	NA	NA	124.4
43.35	122.65	352	Shrub	1.78398	73.0716	49.6337	398.768	5	400	239.8	188.9	59.6
43.53	116.67	196	Grass	0.967426	77.9146	42.1866	398.885	2.6	286.6	234.2	362.75	-130.75
43.55	116.67	1282	Grass	0.967426	77.9146	42.1866	398.885	1.93	227.33	277.33	215.67	61
43.55	116.67	1282	Grass	0.967426	77.9146	42.1866	398.885	1.51	202	149	170	-21
44.08	113.57	1282	Desert	0.630131	81.135	14.0882	397.184	3.1	191.9	NA	NA	0.00666667
44.08	113.57	963	Grass	0.630131	81.135	14.0882	397.184	3.1	191.9	NA	NA	0.01
44.13	116.33	963	Grass	0.761742	78.8296	32.502	398.623	1.9	241.67	130.02	201.26	-53.81
44.28	87.93	1094	Desert	0.235417	78.8952	72.8116	396.105	6	150	NA	NA	130.407
44.28	87.93	490	Shrub	0.235417	78.8952	72.8116	396.105	6	150	NA	NA	26
44.28	85.82	490	Crop	0.2971	76.9984	72.1607	396.197	7	210	816.2	337.6	478.6
44.28	85.82	514	Crop	0.2971	76.9984	72.1607	396.197	7	210	816.2	337.6	478.6
44.28	85.82	514	Crop	0.2971	76.9984	72.1607	396.197	22.4	129.8	1011	706.18	304.8
44.37	115.94	514	Desert	0.639403	79.0715	28.5946	398.404	8.6	76.9	NA	NA	-154.2
44.37	115.94	925	Forest	0.639403	79.0715	28.5946	398.404	9.7	424.2	699	925.5	-226.5
44.42	122.87	925	Grass	1.70403	72.3663	50.6397	398.821	2.2	525	271.3	409.7	64
44.42	122.87	153	Crop	1.70403	72.3663	50.6397	398.821	5.7	388.2	283.3	271.2	-139
44.42	85.82	153	Crop	0.290588	77.0137	NA	396.131	5.7	388.2	816.2	337.6	478.6
44.53	116.67	403	Grass	0.778717	78.1573	34.3838	398.461	1.25	277.25	266.26	429.62	-163.36
44.58	123.5	962	Grass	1.87107	70.6089	54.6007	398.988	7.13	281.53	477.33	362.75	120.35
44.62	83.56	145	Desert	0.304728	75.4882	21.4987	396.148	13.03	100	594.23	364.89	229.34
44.62	83.57	296	Forest	0.304728	75.4882	21.4987	396.148	7	100	NA	NA	163.5
44.62	83.55	296	Forest	0.304728	75.4882	21.4987	396.148	7	100	NA	NA	163.5
44.7	123.76	296	Grass	1.91675	70.2017	59.3223	399.017	4.9	400	NA	NA	120.35
45.23	87.6	151	Desert	0.245377	77.9812	9.62928	396.204	6	100	NA	NA	33.7
45.33	127.67	564	Forest	1.41324	64.2031	193.757	400.24	3.29	595.5	1200.62	985.38	215.57
45.33	127.57	619	Forest	1.4345	63.8783	182.629	400.231	2.8	724	1356	1200	157
45.78	126.49	418	Wetland	1.67131	64.1885	72.5124	400.04	3.2	569.1	1571.64	1367.59	203.28
47.58	133.52	115	Wetland	0.411939	66.6525	103.264	399.782	2	549.33	455.42	396.69	61.67
47.58	133.52	54	Wetland	0.411939	66.6525	103.264	399.782	2	544	689	427	262
47.58	133.52	54	Wetland	0.411939	66.6525	103.264	399.782	2	544	568	596	-28
48.1	129.23	54	Forest	0.543879	62.5304	218.692	400.141	0.2	637	NA	NA	199
49.37	120.03	301	Grass	0.642531	70.8199	61.9642	399.795	-2	325	1539.39	1068.72	124.025
51.78	123.02	645	Forest	0.359287	64.8074	165.955	400.544	-4.4	626	699.745	NA	551.329
51.78	123.02	804	Forest	0.359287	64.8074	165.955	400.544	4.42	465.65	NA	NA	49
52.94	122.86	804	Wetland	0.236088	62.1595	146.113	400.856	-4.33	431.03	NA	NA	82.75

## Sheet: Figure 3
GROUP	TAS	GPP		GROUP	TAS	RE		GROUP	TAS	NEP		GROUP		ELEVATION
1	1.08999	1.129		1	-6.96	0.191		1	-8.2876	-0.21994		1	<3000m
1	0.98	1.11		1	-11	0.861		1	-8.2876	-0.21994		2	>3000m
1	3.48	1.089		1	-9.00001	0.143		1	-8.35528	-0.19428
1	2.82998	1.066		1	-5.85999	0.215		1	-8.42295	-0.1173
1	8.88	1.039		1	-4.66001	0.418		1	-8.49063	-0.19428
1	5.39999	1.007		1	-5.85001	0.622		1	-8.49063	-0.1173
1	5.98998	0.954		1	-7.49	0.155		1	-8.55831	-0.1173
1	5.57998	0.874		1	-7.10001	0.382		1	-8.62599	-0.09164
1	2.26998	0.776		1	-6.00001	0.729		1	-8.69367	-0.06598
1	1.39001	0.669		1	-6.41001	0.251		1	-8.82903	-0.16862
1	6.80999	0.563		1	-3.97001	0.873		1	-7.91357	-0.09164
1	8.10998	0.467		1	-3.66001	0.466		1	-7.43128	-0.16862
1	7.97	0.389		1	-3.85999	0.347		1	-7.10975	-0.14296
1	3.77999	0.34		1	-3.34	0.287		1	-7.10975	-0.1173
1	10.95	0.309		1	-6.13001	0.251		1	-6.94898	0.1393
1	6.42001	0.281		1	-10.32	0.311		1	-6.14516	-0.16862
1	10.59	0.256		1	-11.44	0.251		1	-6.14516	-0.19428
1	9.1	0.235		1	-12.45	0.155		1	-5.9844	-0.09164
1	10.41	0.218		1	-9.85999	1.064		1	-5.82363	-0.09164
1	13.44	0.206		1	-7.16001	0.227		1	-5.82363	0.16496
1	11.97	0.198		1	-6.26002	0.131		1	-5.66287	0.1393
1	6.86999	0.195		1	-5.49	0.203		1	-5.5021	-0.16862
1	6.26998	0.187		1	-5.10999	0.657		1	-5.34134	0.19062
1	10.29	0.165		1	-3.13001	1.088		1	-5.34134	-0.04032
1	13.46	0.133		1	-1.50001	0.574		1	-5.18057	0.19062
1	13.23	0.098		1	-7.45002	0.299		1	-5.18057	0.19062
1	12.29	0.062		1	-8.60999	0.669		1	-5.01981	0.29326
1	13.62	0.03		1	-2.21	0.55		1	-4.37327	-0.21994
1	12.33	0.008		1	-2.10999	0.813		1	3.6498	0.08798
1	8.60998	1.193		1	-9.34	0.43		1	4.01246	0.08798
1	1.07	2.085		1	-11.16	0.239		1	4.37512	-0.1173
1	4.30999	2.106		1	-11.15	0.394		1	5.10044	-0.1173
1	8.74999	2.161		1	-8.10999	0.61		1	15.4019	0.72947
1	11.6	2.229		1	-7.46	0.215		1	15.5963	0.2676
1	11.45	2.278		1	-3.16001	0.335		1	15.7908	0.34457
1	12.7	2.309		1	-3.20002	0.155		1	15.9853	0.1393
1	19.38	2.341		1	-2.15	0.956		1	16.1797	0.16496
1	19.99	2.354		1	-3.10999	0.227		1	16.1797	0.47287
1	17.22	2.591		1	-6.60999	0.179		1	16.1797	0.44721
1	11.36	2.889		1	-8.46	0.167		1	16.1797	-0.16862
1	15.59	3.032		1	-7.74	0.131		1	16.3742	-0.14296
1	15.79	2.321		1	-3.68	0.442		1	16.3742	0.08798
1	15.1	1.596		1	-0.60001	0.227		1	16.5686	-0.42522
1	17.71	1.979		1	1.23	0.191		1	16.763	-0.06598
1	16.79	2.463		1	2.82998	0.179		1	16.9575	-0.55352
1	11.01	2.565		1	0.29998	0.227		1	17.152	0.21628
1	11.98	2.663		1	-0.92002	1.004		1	17.3464	1.11437
1	10.36	2.894		1	-2.57001	0.143		1	17.5409	1.06305
1	11.04	2.909		1	-0.35001	0.311		1	17.7353	0.34457
1	14.07	2.923		1	0.70999	0.382		1	17.9298	0.52419
1	18.18	2.934		1	1.82	0.299		1	18.1242	1.21701
1	21.6	2.953		1	0.32	0.956		1	18.3187	0.80645
1	21.53	3.146		1	-0.16001	0.227		1	18.5131	1.31965
1	19.91	3.257		1	1.07	1.064		1	18.7076	0.72947
1	18.58	3.361		1	-0.57999	0.311		1	18.7076	0.62683
1	12.8	3.496		1	-2.56	0.251		1	18.902	0.72947
1	14.38	3.712		1	-0.43	0.179		1	19.0678	0.90909
1	17.86	4.033		1	0.33999	0.096		1	19.2114	0.90909
1	21.27	4.317		1	1.08999	0.645		1	19.3549	0.96041
1	23.11	4.596		1	0.98	0.263		1	19.4985	0.93475
1	19.35	4.868		1	1.83999	0.335		1	19.642	-0.32258
1	15.31	5.002		1	3.48	0.478		1	19.7856	-0.3739
1	17.57	3.076		1	7.35998	0.418		1	19.9291	-0.27126
1	13.03	3.209		1	2.82998	0.203		1	20.0727	-0.09164
1	17.72	3.639		1	6.14001	0.502		1	20.2162	-0.09164
1	18.74	7.584		1	8.88	0.55		1	20.2162	-1.75953
1	21.48	7.119		1	5.39999	0.275		1	20.3598	-1.81085
1	21.69	6.275		1	5.57998	0.586		1	20.5033	-1.81085
1	23.1	5.628		1	2.26998	0.131		1	20.6469	-0.34824
1	21.73	5.225		1	3.38	0.108		1	20.6469	-0.19428
1	19.02	5.036		1	1.39001	0.239		1	20.7904	-0.04032
1	18.12	7.277		1	3.77999	0.287		1	21.0775	0.47287
1	15.6	7.177		1	6.44	0.108		1	21.0775	-0.16862
1	13.18	6.901		1	6.80999	0.323		1	21.2211	0.11364
1	16.62	6.615		1	8.10998	0.108		1	21.5082	0.16496
1	19.52	6.264		1	9.22	0.263		1	21.6517	0.57551
1	20.8	6.075		1	3.77999	0.096		1	21.6517	0.1393
1	21.32	6.924		1	9.29998	0.12		1	21.9388	1.03739
1	22.87	7.767		1	10.95	0.239		1	22.0824	0.54985
1	21.51	7.518		1	6.42001	0.275		1	22.0824	0.24194
1	23.2	6.879		1	6.48	1.088		1	22.3695	0.06232
1	20.18	6.251		1	10.59	0.323		1	22.513	0.98607
1	16.37	6.016		1	9.51	0.215		1	22.513	0.72947
1	14.65	7.51		1	9.1	0.239		1	22.6566	0.72947
1	17.47	9.052		1	10.41	0.382		1	22.8001	1.31965
1	21.19	9.074		1	13.44	0.239		1	22.9437	0.67815
1	21.29	8.694		1	11.79	0.61		1	23.0872	0.88343
1	24.67	8.279		1	6.86999	0.478		1	23.2308	1.06305
1	25.59	7.947		1	6.26998	0.143		1	23.3715	0.62683
1	25.33	7.731		1	10.29	0.669		1	23.4702	0.60117
1	23.96	7.701		1	11.63	0.167		1	23.569	-0.1173
1	21.59	8.713		1	13.46	0.538		1	23.6677	0.2676
1	20.84	9.651		1	13.23	0.227		1	23.7664	0.44721
1	21.87	9.374		1	12.29	0.179		1	23.7664	-0.06598
1	22.6	8.861		1	13.62	0.239		1	24.0626	1.11437
1	23.41	9.176		1	12.33	0.191		1	24.1613	0.93475
1	16.99	11.719		1	13.97	0.179		1	24.26	0.83211
1	17.11	11.762		1	15.34	0.323		1	24.3588	0.65249
1	17.32	10.557		1	18.13	0.215		1	24.4575	0.08798
1	17.98	9.422		1	13.2	1.219		1	24.5562	0.54985
1	16.82	9.404		1	15.79	0.251		1	24.6549	0.85777
1	18.28	9.311		1	16.63	0.478		1	24.7537	1.08871
1	18.98	7.912		1	16.83	0.239		1	24.8524	0.60117
1	20.21	6.738		1	18.7	0.215		1	24.9511	1.11437
1	19.3	9.325		1	15.38	0.418		1	24.9511	-0.14296
1	19.43	9.058		1	15.21	0.227		1	25.0498	-0.16862
1	21.91	8.562		1	16.4	0.669		1	25.1486	-0.1173
1	20.88	8.295		1	17.92	0.287		1	25.2473	-0.32258
1	16.43	8.388		1	18.34	0.263		1	25.2473	-0.29692
1	19.92	8.675		1	17.48	0.299		1	25.346	0.2676
1	21.65	9.172		1	20.57	0.502		1	25.4447	1.19135
1	19.47	9.891		1	19.72	0.43		1	25.5434	0.37023
1	22.44	11.397		1	20.77	0.287		1	25.5434	0.39589
1	20.29	12.749		1	15.65	0.681		1	25.6422	1.52493
1	19.35	11.774		1	12.04	0.323		1	25.7409	-0.42522
1	19.36	10.636		1	13.74	0.251		1	25.8396	-1.63123
1	22.26	10.995		1	14.19	0.825		1	25.8396	-1.65689
1	22.23	11.526		1	14.41	1.422		1	25.9383	-0.29692
1	22.26	12.066		1	18.17	0.227		1	26.0371	-0.19428
1	23.34	12.511		1	20.75	0.311		1	26.1358	0.75513
1	22.55	12.722		1	21.14	0.43		1	26.1358	0.72947
1	21.17	10.636		1	21.29	0.287		1	26.2345	1.08871
1	22.9	11.411		1	12.32	0.227		1	26.3332	1.80718
1	19.02	12.632		1	14.55	0.323		1	26.2952	1.67889
1	21.72	13.73		1	13.94	0.562		1	26.2952	1.65323
1	22.58	13.124		1	16.62	0.227		1	26.0064	1.39663
1	22.95	11.73		1	18.59	0.287		1	25.862	1.19135
1	24.37	11.052		1	19.58	0.61		1	25.862	1.16569
1	22.82	10.396		1	17.64	0.681		1	25.7176	1.39663
1	20.39	10.092		1	16.59	0.359		1	25.5731	1.90982
1	21.42	10.773		1	17.54	0.275		1	25.4287	0.96041
1	21.46	12.054		1	19.09	0.394		1	25.2843	1.01173
1	22.09	12.743		1	19.51	0.61		1	25.1399	0.37023
1	22.11	11.791		1	18.14	0.801		1	24.9955	2.01246
1	22.22	9.961		1	18.84	0.263		1	24.8511	3.65469
1	20.9	8.862		1	14.76	0.622		1	24.8511	3.65469
1	18.46	9.036		1	17.08	0.908		1	24.7067	2.60264
1	18.12	9.6		1	17.96	0.251		1	24.5623	3.03886
1	20.45	10.141		1	18.58	1.458		1	24.4179	3.03886
1	17.27	10.265		1	19.09	0.263		1	24.4179	2.14076
1	13.96	9.348		1	22.84	0.55		1	24.2735	1.90982
1	15.13	7.612		1	18.54	0.263		1	24.129	2.39736
1	15.99	5.873		1	22.56	0.275		1	23.9846	2.47434
1	14.13	4.947		1	21.19	0.335		1	23.8402	1.65323
1	12.77	7.394		1	22.6	1.924		1	23.6958	1.88416
1	13.34	9.874		1	20.09	0.371		1	23.5514	0.37023
1	15.04	9.329		1	23.27	0.92		1	23.407	1.19135
1	13.83	8.377		1	23.59	0.382		1	23.2626	1.06305
1	14.85	7.492		1	22.15	0.251		1	23.1181	1.37097
1	16.79	7.895		1	21.67	0.335		1	22.9737	1.39663
1	17.73	8.923		1	19.42	0.311		1	22.8293	0.98607
1	18.51	9.395		1	19.88	0.275		1	22.6849	0.90909
1	17.23	9.772		1	18.23	0.263		1	22.5405	-0.42522
1	15.47	9.798		1	19.95	0.932		1	22.3961	-0.29692
1	15.16	8.381		1	22.08	0.406		1	22.2517	-0.27126
1	12.86	6.966		1	23.81	0.645		1	22.1073	1.08871
1	14.11	7.955		1	25.09	1.112		1	22.1073	0.60117
1	10.1	9.008		1	24.6	1.375		1	21.9628	1.90982
1	7.41	7.991		1	22.41	0.729		1	21.8124	1.88416
1	10.93	6.987		1	24.79	0.406		1	21.6574	-0.21994
1	14.36	7.283		1	21.27	0.633		1	21.6574	0.11364
1	15.75	7.903		1	21.56	2.223		1	21.5023	-0.78446
1	13.08	8.211		1	23.81	2.486		1	21.3472	-0.7588
1	12.59	8.063		1	23.4	1.339		1	21.1921	-1.32331
1	12.68	7.789		1	23.98	0.729		1	21.1921	-0.60484
1	13.12	7.471		1	21.03	0.956		1	21.037	-0.29692
1	15.46	7.187		1	22.59	0.394		1	20.8819	-0.29692
1	15.19	7.019		1	22.52	0.382		1	20.7269	0.52419
1	15.34	7.633		1	18.81	0.359		1	20.7269	-0.42522
1	12.13	8.236		1	21.38	0.418		1	20.5718	-0.5022
1	14.4	7.856		1	20.73	0.932		1	20.2616	-1.11804
1	16.5	7.128		1	20.09	0.323		1	20.2616	-0.7588
1	14.63	6.348		1	23.41	0.394		1	20.1065	0.57551
1	16.02	5.415		1	23.02	0.418		1	19.7964	0.37023
1	12.18	4.773		1	24.25	0.442		1	19.6413	-0.29692
1	6.86999	5.023		1	24.93	0.729		1	19.3311	0.11364
1	7.70999	5.597		1	24.93	0.502		1	19.176	0.78079
1	9.39001	5.858		1	21.36	2.474		1	19.176	-0.55352
1	8.97	4.454		1	22.17	0.55		1	19.021	-0.45088
1	7.20999	3.06		1	23.61	0.849		1	18.8659	0.2676
1	7.98	3.094		1	23.78	0.43		1	18.7108	0.34457
1	4.23	3.313		1	23.01	0.406		1	18.4006	-0.27126
1	4.1	3.628		1	22.3	0.382		1	17.9354	-0.52786
1	5.20999	3.949		1	24.69	0.968		1	17.7803	-0.1173
1	8.23001	4.192		1	24.36	1.363		1	17.6252	-0.47654
1	7.82	4.268		1	23.28	0.371		1	17.6252	-0.45088
1	7.57998	3.635		1	23.72	2.39		1	17.4701	-0.55352
1	5.85	3.002		1	20.29	0.299		1	17.315	-0.7588
1	5.82998	3.582		1	20.99	0.311		1	17.1507	-0.7588
1	5.67999	4.159		1	22.02	0.323		1	17.1507	-0.7588
1	6.29998	4.074		1	18.94	0.562		1	16.8478	-0.83578
1	4.20001	3.907		1	18.78	0.347		1	16.5448	-0.78446
1	3.35998	3.663		1	16.82	1.1		1	16.2418	-1.45161
1	4.99999	3.348		1	18.41	1.231		1	16.2418	-1.45161
1	3.07	2.968		1	18.63	0.311		1	15.9388	-1.11804
1	6.32998	2.13		1	19.83	0.323		1	15.6359	-0.81012
1	6.27999	2.414		1	20.16	0.371		1	15.3329	-0.91276
1	3.14001	2.97		1	18.34	0.311		1	15.3329	-0.91276
1	0.55999	3.236		1	21	1.506		1	15.0299	-0.55352
1	-0.29999	1.919		1	21.55	0.335		1	14.727	-0.57918
1	1.17001	0.513		1	18.07	0.371		1	14.424	-0.65616
1	1.32998	0.343		1	14.09	0.478		1	14.424	-0.65616
1	19.7	0.046		1	15.09	0.371		1	14.121	-0.55352
1	14.3	0.502		1	14.96	0.478		1	13.818	-0.47654
1	14.56	0.662		1	15.83	0.275		1	13.2121	-0.2456
1	21.4	0.73		1	17.58	0.251		1	12.9091	-0.47654
1	20.55	1.278		1	15.46	0.49		1	12.6061	-0.7588
1	17.01	0.73		1	15.94	0.263		1	12.6061	-0.7588
1	20.47	0.662		1	17.89	0.275		1	12.3032	-0.2456
1	18.95	0.776		1	14.59	1.255		1	12.0002	-0.34824
1	19.39	0.525		1	15.77	1.769		1	11.6972	-0.6305
1	20.01	0.639		1	10.53	0.227		1	11.6972	-0.6305
1	15.81	0.776		1	11.03	0.299		1	11.3943	-0.19428
1	17.36	0.662		1	12.81	0.562		1	11.0913	-0.19428
1	19.96	0.753		1	14.23	0.633		1	10.7883	-0.29692
1	16.56	0.456		1	14.04	0.789		1	10.7883	-0.32258
1	16.89	0.867		1	13.78	0.729		1	10.4854	-0.39956
1	19.55	0.616		1	13.12	0.825		1	10.1824	-0.32258
1	21.17	0.548		1	15.02	0.801		1	9.87941	-0.39956
1	18.94	0.593		1	13.76	0.693		1	9.87941	-0.29692
1	15.8	0.798		1	15.49	0.669		1	9.57643	-0.21994
1	21.15	0.73		1	15.06	0.538		1	9.27346	-0.42522
1	19.33	0.548		1	15.33	0.418		1	8.97049	-0.27126
1	18.71	1.027		1	10.83	0.454		1	8.97049	-0.34824
1	21.82	0.662		1	11.77	1.088		1	8.66752	-0.21994
1	19.91	0.798		1	11.01	1.135		1	8.36455	-0.27126
1	16.84	0.593		1	8.10998	0.538		1	8.06157	-0.2456
1	21.04	0.57		1	9.29	1.1		1	8.06157	-0.2456
1	17.92	0.662		1	10.3	1.745		1	7.7522	-0.34824
1	19.95	0.776		1	12.3	0.741		1	7.43783	-0.78446
1	20.72	0.548		1	13.7	0.514		1	7.12347	-1.86217
1	22.33	1.095		1	13.02	1.865		1	7.12347	-1.86217
1	22.73	0.662		1	9.64001	0.371		1	6.80911	-1.19501
1	17.26	0.479		1	9.60998	0.574		1	6.49475	-0.98974
1	14.3	0.57		1	12.26	0.598		1	6.18039	-1.86217
1	18.83	0.707		1	10.94	0.562		1	6.18039	-1.86217
1	19.82	1.255		1	11.79	0.478		1	5.86603	-4.14589
1	18.88	2.76		1	8.91	0.729		1	5.55166	-2.96554
1	23.15	0.844		1	10.19	0.777		1	5.2373	-4.17155
1	20.47	1.483		1	11.53	0.574		1	5.2373	-4.17155
1	22.6	1.027		1	10.86	0.49		1	4.92294	-3.19648
1	22.45	2.19		1	10.11	0.227		1	4.60858	-3.91496
1	22.3	1.255		1	10.53	0.179		1	4.29422	-2.91422
1	23.47	3.878		1	5.70999	0.167		1	4.29422	-2.91422
1	17.8	2.03		1	5.83999	0.155		1	3.97986	-2.7346
1	16.33	1.825		1	5.47	0.167		1	3.6655	-2.27273
1	21.29	2.395		1	8.60998	1.112		1	3.35113	-2.8629
1	21.44	4.084		1	5.51998	0.203		1	3.35113	-3.06818
1	22.37	2.601		1	4.11999	0.143		1	3.03677	-3.29912
1	22.05	4.015		1	5.79998	0.574		1	2.72241	-3.06818
1	24.6	2.373		1	7.39999	0.323		1	2.40805	-3.04252
1	24.43	2.738		1	8.47	0.382		1	2.40805	-3.04252
1	24.88	2.304		1	9.24999	0.323		1	2.09369	-2.93988
1	24.52	2.167		1	6.79998	0.287		1	1.77933	-2.93988
1	18.37	1.392		1	3.82	0.837		1	1.46496	-2.91422
1	17.08	1.506		1	3.74999	0.167		1	1.1506	-2.91422
1	15.23	1.688		1	4.89999	0.311		1	1.1506	-3.04252
1	16.87	2.441		1	6.83999	0.299		1	0.83624	-3.01686
1	17.85	2.053		1	-2.07999	0.251		1	0.20752	-3.06818
1	16.11	3.947		1	-3.19001	0.084		1	0.20752	-2.8629
1	19.27	2.35		1	-2.03	0.335		1	-0.10684	-0.3739
1	16.12	2.19		1	2.45001	0.072		1	-0.42121	-0.19428
1	18.3	2.578		1	1.76998	0.394		1	-0.73557	-0.19428
1	19.88	2.829		1	3.91	0.275		1	-1.04993	-0.1173
1	19.37	4.152		1	3.20001	0.49		1	-1.04993	-0.09164
1	16.9	2.829		1	-1.95002	0.43		1	-1.36429	-0.14296
1	15.21	4.106		1	0.54998	0.167		1	-1.67324	-0.1173
1	16.28	3.605		1	-0.31	0.55		1	-1.90104	-0.21994
1	16.36	4.951		1	2.14001	0.179		1	-1.90104	-0.29692
1	17.83	2.966		1	-1.09	0.251		1	-2.12883	-0.21994
1	19.43	2.783		1	-0.54999	0.311		1	-2.35663	-0.21994
1	15.78	1.483		1	1.23998	0.108		1	-2.58443	-0.32258
1	14.42	2.053		1	1.20999	0.299		1	-2.81222	-0.06598
1	15.57	1.529		1	2.70001	0.741		1	-2.81222	-0.09164
1	18.79	2.76		1	3.10998	0.323		1	-3.26781	-0.21994
1	18.81	1.802		1	4.33999	0.155		1	-3.49561	-0.06598
1	16.62	2.418		1	-0.10001	0.072		1	-3.49561	-0.19428
1	18.79	1.871		1	-2.92002	0.179		1	-3.7234	-0.19428
1	17.95	2.646		1	0.39001	0.622		1	-3.9512	-0.09164
1	14.92	1.779		1	-1.57001	0.598		1	-4.179	-0.21994
1	15.49	1.757		1	-1.25001	0.394		1	-4.179	-0.29692
1	14.11	2.601		1	-5.48002	0.908		1	-4.40679	-0.32258
1	12.42	2.008		1	-3.93	0.179		1	-4.63459	-0.32258
1	11.63	1.163		1	-1.19001	0.371		1	-4.86238	-0.14296
1	11.53	2.738		1	-0.70002	0.108		1	-4.86238	-0.14296
1	13.01	4.928		1	-1.04999	0.179		1	-5.09018	-0.14296
1	14.37	3.513		1	-3.89002	0.347		1	-5.31798	-0.21994
1	17.06	3.559		1	-1.54001	0.92		1	-5.54577	-0.21994
1	17.19	3.034		1	-4.95002	0.084		1	-6.00136	-0.29692
1	13.51	3.308		1	-1.50001	0.873		1	-6.22916	-0.19428
1	11.12	2.738		1	-3.56	0.406		1	-6.45696	-0.19428
1	15.36	3.034		1	-7.23002	0.096		1	-6.68475	-0.2456
1	11.83	2.236		1	-5.82001	0.167		1	-6.91255	-0.16862
1	11.41	2.669		1	-4.65	0.586		1	-7.14034	-0.16862
1	13.22	2.259		1	-3.03	0.538		1	-7.36814	-0.14296
1	13.91	3.445		1	-1.23002	0.586		1	-7.59593	-0.1173
1	13.29	2.441		1	-1.26002	0.108		1	-8.05153	-0.16862
1	10.61	3.97		1	-0.94001	0.478		1	-8.27932	-0.21994
1	10.34	2.715		1	-2.16001	0.084		1	-8.64917	-0.14296
1	13.68	4.312		1	-0.97001	0.454		1	-8.72453	-0.09164
1	14.25	1.483		1	-4.20002	0.263		1	-8.79989	-0.1173
1	12.9	2.395		1	-5.47001	0.215		1	-8.87525	-0.1173
1	13.7	1.871		1	-3.85001	0.179		1	-8.9506	-0.06598
1	12.29	2.167		1	-8.14002	0.645		1	-9.02596	-0.19428
1	3.85	1.916		1	-12.44	0.227		1	-9.10132	-0.19428
1	3.45001	2.236		1	-13.42	0.502		1	-9.17668	-0.09164
1	4.39001	3.445		1	-8.85001	0.191		1	-9.3274	-0.19428
1	8.29998	1.483		1	-8.69001	0.705		1	-9.40276	-0.1173
1	8.04	1.802		1	-6.76002	0.538		1	-9.55348	-0.1173
1	10.31	1.255		1	-7.23002	0.478		1	-9.62884	-0.1173
1	11.87	1.779		1	-12.75	0.179		1	-9.85491	-0.09164
1	11.95	1.688		1	-15.16	0.14		1	-9.93027	-0.09164
1	12.3	3.605		1	-16.31	0.3		1	-10.0056	-0.09164
1	11.68	1.392		1	-12.91	0.16		1	-10.081	-0.19428
1	14.63	1.437		1	-11.66	0.24		1	-10.6864	0.72765
1	13.17	1.665		1	-8.20002	0.08		1	-10.0518	0.67609
1	12.08	1.392		1	-7.23002	0.14		1	-9.84024	0.93392
1	9.92999	1.574		1	-11.19	0.28		1	-9.62869	0.52139
1	6.36999	1.414		1	-9.87	0.22		1	-9.41714	0.57296
1	8.23998	2.646		1	-5.04999	0.18		1	-9.2056	0.46982
1	5.23	2.418		1	-6.15	0.12		1	-8.99405	0.72765
1	2.72	4.266		1	-3.93	0.1		1	-8.3594	0.21199
1	3.61999	2.532		1	-4.74	0.34		1	-8.14786	0.93392
1	6.63	2.852		1	-3.85999	0.38		1	-7.72476	0.46982
1	3.42001	1.916		1	-5.57999	0.16		1	-7.26816	0.93392
1	4.51998	2.464		1	-5.77	0.88		1	-6.78199	0.67609
1	-0.60001	2.395		1	-6.56	0.1		1	-6.05274	0.93392
1	0.39001	4.243		1	-3.24	0.22		1	-5.80966	0.46982
1	1.33999	2.259		1	-4.75001	0.1		1	-5.56658	1.24332
1	-2.07999	2.601		1	-5.46	0.14		1	-5.3235	0.52139
1	-6.66001	2.236		1	-6.12	0.16		1	-5.08041	1.14018
1	-6.9	2.122		1	-3.39002	0.08		1	-4.83733	0.67609
1	-10.09	1.848		1	-1.98002	0.8		1	-4.59425	1.24332
1	-11	1.597		1	-4.50001	0.18		1	-4.35116	0.88235
1	-10.71	1.209		1	-2.88001	0.36		1	-4.10808	1.24332
1	-9.82999	0.798		1	-3.50001	0.44		1	-3.865	0.67609
1	-7.52	1.186		1	-0.57001	0.34		1	-3.37883	1.34645
1	-9.46	0.684		1	-0.74	0.38		1	-3.13575	1.19175
1	-6.26002	1.688		1	1.57	0.44		1	-2.89267	1.44958
1	-6.44001	0.479		1	1.57	0.18		1	-2.64958	0.46982
1	-8.49	1.734		1	3.02999	0.28		1	-2.4065	1.14018
1	-8.54001	0.274		1	0.11999	0.34		1	-2.16342	0.52139
1	-9.12	0.456		1	-2.98002	0.28		1	-1.92033	1.44958
1	-7.32999	0.319		1	-0.45002	0.46		1	-1.67725	0.16043
1	-6.93	0.639		1	1.26998	0.28		1	-1.43417	0.52139
1	-6.56	0.411		1	-0.53	0.64		1	-0.948	0.16043
1	-8.60001	0.183		1	-0.43	0.5		1	-0.70492	0.26356
1	-6.06	0.023		1	-1.70002	0.68		1	-0.46184	1.08862
1	-6.19001	0.137		1	-5.29999	0.16		1	-0.14474	0.88235
1	-2.01002	0.228		1	-4.20002	0.34		1	0.22992	1.24332
1	-2.65	0.479		1	-1.50001	0.32		1	0.60458	0.88235
1	-0.9	0.548		1	-7.04999	0.16		1	0.97924	1.44958
1	-2.14002	0.89		1	-5.77	0.64		1	1.3539	1.03705
1	-2.31	0.502		1	-2.94001	0.26		1	1.72856	1.39801
1	0.42999	0.707		1	-5.17002	0.22		1	2.10322	0.88235
1	-0.63001	0.913		1	-0.94001	0.3		1	2.85254	1.70741
1	-0.63001	0.73		1	0.92999	0.46		1	3.2272	0.46982
1	-0.17002	0.456		1	-1.75001	0.22		1	3.60186	0.88235
1	0.04	1.209		1	-7.99	0.14		1	3.97653	0.57296
1	-2.22001	0.433		1	-2.62	0.4		1	4.35119	1.75898
1	-2.22001	0.319		1	-2.17002	0.18		1	4.72585	0.21199
1	1.47	0.479		1	-0.79001	0.14		1	5.10051	0.88235
1	0.64999	0.274		1	1.51	0.1		1	5.47517	0.41826
1	0.17001	0.593		1	5.39001	0.22		1	5.84983	1.44958
1	1.17999	0.297		1	2.69	0.14		1	6.22449	1.19175
1	0.76998	0.388		1	3.66	0.1		1	6.97381	1.44958
1	0.76998	0.274		1	7.85998	0.64		1	7.34847	0.98549
1	1.55999	0.502		1	-0.78	0.46		1	7.72313	1.29488
1	-2.02	0.297		1	-3.57999	0.18		1	8.09779	0.67609
1	-2.02	0.525		1	0.14001	0.32		1	8.47245	1.70741
1	-1.24	0.867		1	3.64999	0.08		1	8.84711	1.39801
1	1.45999	0.046		1	4.89999	0.18		1	9.22178	1.70741
1	2.57	0.053		1	11.15	0.28		1	11.7544	0.88235
1	1.49999	0.695		1	7.67001	1.26		1	11.9773	1.65584
1	3.57998	0.401		1	12.63	0.08		1	12.4232	0.21199
1	3.67001	1.069		1	17.2	0.24		1	12.6461	1.96524
1	5.30999	0.721		1	4.74999	0.72		1	12.869	1.03705
1	5.30999	0.828		1	2.82	0.24		1	13.092	1.65584
1	7.95999	0.908		1	4.64999	0.16		1	13.5378	1.50115
1	4.36999	0.668		1	5.52999	0.82		1	13.7607	2.11994
1	4.36999	0.561		1	5.94	0.24		1	13.9837	1.65584
1	-2.74	0.534		1	5.76998	0.42		1	14.2066	2.11994
1	-4.59	0.401		1	9.41	0.14		1	14.4295	1.55271
1	-3.16001	0.802		1	8.52999	0.32		1	14.6524	2.11994
1	-1.60001	0.321		1	11.06	0.16		1	14.8754	0.88235
1	-1.60001	0.187		1	11.63	0.12		1	15.0983	1.96524
1	-0.74	0.561		1	9.48001	0.14		1	15.3212	-0.92246
1	1.30999	0.374		1	10.77	0.22		1	15.5442	1.96524
1	-1.27	0.427		1	5.17001	1.2		1	15.99	-1.02559
1	-1.27	0.321		1	7.70999	0.22		1	15.99	2.42934
1	3.48	0.374		1	12.32	0.12		1	16.2129	0.36669
1	4.39001	0.347		1	6.13	0.5		1	16.4359	1.91367
1	1.80999	0.321		1	1.70001	0.64		1	16.6588	0.46982
1	-0.39002	0.294		1	5.02999	0.18		1	16.8817	1.96524
1	-0.16001	0.481		1	9.39999	0.46		1	17.1046	0.21199
1	1.17001	1.015		1	1.07	0.6		1	17.3276	1.29488
1	1.17001	0.802		1	1.92001	0.24		1	17.5505	0.21199
1	0.86999	1.042		1	4.29998	0.16		1	17.7734	1.44958
1	5.97	0.775		1	9.13	0.24		1	17.9421	0.88235
1	6.45001	1.095		1	13.14	0.18		1	18.1952	1.24332
1	6.91	1.176		1	15.16	0.12		1	18.4483	0.46982
1	6.91	1.229		1	16.4	0.3		1	18.5748	1.81054
1	7.33999	1.336		1	19.45	0.34		1	18.7014	0.88235
1	8.58999	0.962		1	18.39	0.16		1	18.8279	2.58403
1	13.17	1.256		1	18.78	0.4		1	18.9544	1.55271
1	10.67	0.882		1	8.60998	0.18		1	19.081	2.1715
1	10.67	1.149		1	1.07	0.12		1	19.2075	0.83079
1	9.83999	0.935		1	4.30999	0.16		1	19.4606	1.44958
1	0.99999	0.748		1	9.89001	0.34		1	19.5871	0.67609
1	4.57	0.962		1	8.74999	0.18		1	19.7137	2.01681
1	6.52999	0.802		1	11.6	1.28		1	19.8402	2.37777
1	6.52999	0.721		1	11.45	0.16		1	19.9667	2.53247
1	8.57	0.588		1	12.7	0.24		1	20.0933	1.24332
1	8.57	0.615		1	19.38	0.64		1	20.2198	1.96524
1	9.67999	0.401		1	19.99	0.48		1	20.3463	0.00573
1	9.67999	0.534		1	17.22	0.22		1	20.4729	2.42934
1	12.49	0.748		1	11.36	0.36		1	20.5994	0.52139
1	11.26	0.828		1	15.59	0.5		1	20.8525	2.37777
1	11.26	1.817		1	15.79	0.12		1	20.979	-1.28342
1	8.70001	0.561		1	15.1	0.22		1	21.1056	0.16043
1	8.70001	0.401		1	16.79	0.26		1	21.2321	-1.85065
1	8.20999	0.534		1	14.68	0.32		1	21.3586	0.0573
1	9.32998	0.882		1	11.98	1.9		1	21.4852	-0.76776
1	15.35	0.721		1	10.36	0.46		1	21.6117	0.0573
1	15.35	0.668		1	11.04	0.26		1	21.7356	-0.7162
1	15.33	0.695		1	14.07	0.38		1	21.8203	0.26356
1	10.53	0.989		1	18.18	0.16		1	21.905	-0.4068
1	7.17001	1.069		1	21.6	0.36		1	22.0744	0.26356
1	11.96	0.908		1	19.91	0.54		1	22.1591	-0.7162
1	12.6	1.683		1	18.58	0.42		1	22.2437	0.67609
1	4.89001	1.069		1	14.38	0.16		1	22.3284	0.93392
1	4.89001	1.416		1	17.86	0.62		1	22.4131	0.21199
1	12.6	1.656		1	16.71	0.7		1	22.4978	2.06837
1	16.28	1.844		1	21.27	0.16		1	22.6671	0.67609
1	14.05	1.95		1	17.94	1.16		1	22.7518	3.04813
1	11.93	1.87		1	19.35	0.3		1	22.8365	-0.50993
1	17.6	2.485		1	15.31	0.26		1	23.0059	1.91367
1	16.83	1.79		1	14.93	0.16		1	23.0906	1.70741
1	19.82	2.618		1	17.57	0.24		1	23.1753	2.37777
1	19.82	1.523		1	19.51	1.86		1	23.2599	0.46982
1	18.5	2.378		1	17.72	0.66		1	23.3446	2.99656
1	9.94	1.763		1	18.74	0.18		1	23.4293	0.67609
1	9.64001	1.603		1	21.48	0.6		1	23.514	3.15126
1	17.84	1.844		1	19.44	0.16		1	23.5987	0.00573
1	15.25	1.63		1	22.71	0.18		1	23.6834	2.11994
1	15.68	2.057		1	18.12	1.08		1	23.7681	1.96524
1	17.71	2.805		1	15.6	3.04		1	23.9374	2.42934
1	17.71	1.95		1	16.62	0.34		1	24.0221	1.65584
1	20.54	2.111		1	19.52	0.22		1	24.1068	3.30596
1	22.2	2.271		1	20.8	0.18		1	24.1915	2.53247
1	21.39	2.111		1	21.32	0.2		1	24.2762	2.89343
1	14.2	2.164		1	22.87	0.58		1	24.2799	2.53247
1	16.41	2.298		1	21.51	0.48		1	24.2208	2.89343
1	8.83999	2.511		1	23.2	0.8		1	24.1616	1.86211
1	14.46	2.111		1	20.18	0.16		1	24.1025	3.56379
1	20.02	2.538		1	14.65	0.16		1	24.0433	1.39801
1	22.67	1.576		1	15.97	0.36		1	23.925	2.89343
1	19.66	1.897		1	17.47	1.1		1	23.8658	2.01681
1	15.63	1.79		1	21.19	0.44		1	23.8067	2.89343
1	15.57	1.603		1	20.35	0.34		1	23.7475	1.19175
1	19.3	2.084		1	21.29	0.26		1	23.6884	4.44041
1	21.49	1.977		1	21.87	0.8		1	23.6292	1.24332
1	18.21	1.737		1	24.67	0.2		1	23.5701	4.44041
1	-7.74	1.55		1	25.33	0.22		1	23.5109	1.65584
1	-5.59	1.469		1	23.96	0.36		1	23.4518	2.99656
1	-4.51002	2.191		1	21.7	1.62		1	23.3334	2.11994
1	-3.72001	3.527		1	20.84	0.18		1	23.2743	4.33728
1	-3.97001	2.885		1	22.6	4.18		1	23.2151	3.25439
1	-4.85001	2.405		1	23.41	0.36		1	23.156	4.74981
1	-3.69001	2.538		1	22.77	0.2		1	23.0968	0.57296
1	-2.59	2.592		1	16.99	0.56		1	23.0376	4.33728
1	-5.43	2.832		1	17.11	0.88		1	22.9785	1.29488
1	-7.03	3.687		1	17.32	0.6		1	22.9193	6.19366
1	-7.82001	3.553		1	17.98	0.2		1	22.8602	3.20283
1	-5.52	6.011		1	18.28	0.16		1	22.6827	4.28571
1	-9.23002	3.393		1	20.19	0.26		1	22.6236	1.14018
1	-7.54999	3.34		1	18.98	0.42		1	22.5644	1.91367
1	-8.39002	2.271		1	19.3	0.18		1	22.5052	1.65584
1	-10.09	1.656		1	17.48	0.46		1	22.381	2.89343
1	-11.65	0.668		1	19.43	0.4		1	22.2061	1.34645
1	-12.07	1.202		1	21.91	0.44		1	22.0313	2.37777
1	-12.11	0.481		1	20.88	0.2		1	21.8564	1.34645
1	-11.27	0.641		1	19.92	0.24		1	21.5067	3.46066
1	-13.41	1.844		1	19.47	0.18		1	21.1569	4.33728
1	-16.73	2.698		1	22.44	0.86		1	20.9821	3.46066
1	-18.18	1.122		1	20.29	0.44		1	20.8072	1.08862
1	-18.93	2.698		1	19.35	0.86		1	20.6323	0.67609
1	-18.07	1.817		1	19.36	0.18		1	20.4575	0.93392
1	-17.89	2.111		1	20.09	0.4		1	20.2826	1.39801
1	-15.5	2.485		1	22.23	1.52		1	19.9329	2.11994
1	-13.98	1.817		1	22.26	0.36		1	19.758	0.67609
1	-10.87	1.977		1	21.88	0.24		1	19.5832	1.29488
1	-13.11	2.111		1	23.34	0.18		1	19.2334	-1.18029
1	-13.58	2.458		1	23.64	0.26		1	18.8837	1.70741
1	-11.35	2.592		1	22.55	0.3		1	18.7088	-1.12872
1	-13.52	2.992		1	15.14	2.62		1	18.3591	0.72765
1	-10.01	3.153		1	19.32	0.2		1	18.1842	-0.50993
1	-9.9	3.447		1	21.17	0.36		1	18.0094	0.72765
1	-8.62	4.355		1	22.9	0.4		1	17.8345	-0.7162
1	-11.25	3.366		1	19.02	0.24		1	17.6597	1.39801
1	-8.9	3.74		1	21.72	0.18		1	17.3099	1.44958
1	-3.76002	3.179		1	22.95	0.24		1	16.8179	-0.45837
1	-2.51002	3.366		1	24.37	0.3		1	16.2003	1.44958
1	-5.32999	3.473		1	22.82	0.88		1	15.5827	-0.20053
1	-3.73002	3.046		1	20.39	0.36		1	15.2739	1.14018
1	1.57	3.153		1	21.42	0.64		1	14.965	-0.66463
1	2.08999	3.553		1	21.46	0.38		1	14.6562	-0.7162
1	0.42001	4.489		1	22.09	0.18		1	14.0386	1.24332
1	-0.93	4.328		1	22.22	0.22		1	13.7298	0.88235
1	-3.82001	6.038		1	20.9	0.58		1	13.421	1.19175
1	-3.03	4.302		1	18.46	0.16		1	13.1122	0.62452
1	-0.77	3.981		1	18.12	0.26		1	12.8034	1.03705
1	1.92001	4.248		1	19.66	0.18		1	12.4946	0.21199
1	1.20999	4.542		1	20.45	0.24		1	12.1858	1.19175
1	3.67999	4.061		1	17.42	0.94		1	11.877	1.29488
1	5.10998	4.141		1	13.96	1.42		1	11.5682	1.44958
1	2.60998	4.382		1	15.13	0.2		1	10.9506	0.98549
1	3.82998	3.847		1	15.99	0.56		1	10.6418	1.29488
1	2.61999	3.607		1	13.05	0.16		1	10.333	-0.5615
1	5.27999	3.393		1	12.77	0.2		1	10.0242	0.93392
1	7.54	4.489		1	13.34	0.16		1	9.71535	-0.97403
1	9.42001	3.447		1	15.04	0.28		1	9.40655	0.77922
1	5.6	3.34		1	13.83	0.34		1	9.09774	0.46982
1	7.32998	3.019		1	13.95	0.18		1	8.78893	0.93392
1	8.16	3.5		1	14.85	0.62		1	8.17132	0.00573
1	7.04998	2.992		1	14.59	0.28		1	7.4913	0.72765
1	7.04998	2.832		1	16.79	0.22		1	7.07155	0.00573
1	8.85998	2.725		1	17.91	0.38		1	6.6518	0.52139
1	12.34	2.565		1	19.7	0.16		1	6.23205	-0.7162
1	11.57	2.832		1	12.49	0.68		1	5.8123	0.31513
1	11.57	3.447		1	18.51	0.18		1	5.39255	-0.2521
1	5.07998	2.992		1	18.51	0.24		1	4.9728	1.24332
1	4.17001	2.565		1	15.16	0.6		1	4.55304	0.21199
1	4.41	1.897		1	13.68	1.28		1	4.13329	0.72765
1	5.41	1.576		1	14.11	0.18		1	3.71354	-0.97403
1	6.38	3.366		1	8.82	0.14		1	2.87404	0.72765
1	8.80999	1.71		1	15.13	0.16		1	2.45429	-0.30367
1	4.1	3.179		1	15.75	0.2		1	2.03454	0.72765
1	5.33999	3.954		1	13.08	0.7		1	1.61478	-0.7162
1	2.52999	2.592		1	12.68	0.26		1	0.77528	0.52139
1	2.95999	3.26		1	13.12	0.18		1	0.35553	0.0573
1	6.01998	3.607		1	15.46	0.36		1	-0.06422	0.72765
1	7.76	2.458		1	15.19	0.44		1	-0.90372	0.67609
1	12.38	2.137		1	15.34	0.52		1	-1.74323	1.24332
1	15.46	3.099		1	12.13	0.32		1	-2.16298	0.88235
1	11.74	1.79		1	14.4	0.2		1	-3.00248	0.93392
1	16.05	1.576		1	16.5	0.52		1	-3.42223	0.26356
1	9.95001	1.309		1	11.77	0.18		1	-3.84198	0.72765
1	3.85998	1.122		1	16.02	0.34		1	-4.26173	-1.18029
1	5.89001	1.015		1	12.18	0.12		1	-4.68149	0.52139
1	10.7	1.149		1	7.54998	0.4		1	-5.0853	-0.2521
1	10.46	0.962		1	7.70999	0.24		1	-5.57943	0.72765
1	10.31	1.095		1	9.39001	0.5		1	-5.74415	-0.45837
1	14.48	0.775		1	8.97	0.78		1	-5.90886	-0.30367
1	5.54998	1.603		1	4.14001	0.18		1	-6.07357	-0.45837
1	1.64999	0.534		1	5.74999	0.34		1	-6.40299	0.26356
1	3.94	0.695		1	7.20999	0.26		1	-6.56771	0.10886
1	7.95001	0.828		1	7.98	0.18		1	-6.73242	0.26356
1	11.1	1.443		1	4.23	0.12		1	-6.89713	0.21199
1	13.18	1.015		1	5.20999	0.16		1	-7.06184	0.16043
1	13.39	1.042		1	8.23001	0.72		1	-7.39127	-0.2521
1	16.36	0.908		1	7.57998	0.28		1	-7.55598	0.16043
1	15.99	0.695		1	5.85	0.16		1	-7.72069	-0.45837
1	18.94	0.828		1	5.82998	0.12		1	-7.8854	0.26356
1	20.57	0.641		1	5.67999	0.32		1	-8.05011	-0.14897
1	16.45	0.534		1	6.29998	0.1		1	-8.21483	0.26356
1	9.32	0.588		1	5.13	0.24		1	-8.37954	-0.7162
1	18.22	0.882		1	4.20001	0.08		1	-8.54425	0.52139
1	18.3	0.668		1	3.35998	0.38		1	-8.70896	-0.66463
1	11.52	0.534		1	4.99999	0.2		1	-8.87367	0.52139
1	11.92	0.454		1	3.07	0.14		1	-9.2031	0.21199
1	12.84	0.374		1	6.27999	0.12		1	-9.36781	0.52139
1	16.2	0.668		1	3.14001	0.82		1	-9.53252	-0.0974
1	13.12	0.347		1	0.55999	0.12		1	-9.69723	0.16043
1	12.26	0.294		1	-0.29999	0.1		1	-9.86195	-0.2521
1	14.35	0.401		1	2.98	0.4		1	-10.0267	-0.0974
1	18.27	0.321		1	1.32998	0.1		1	-10.1588	-1.18029
1	19.15	0.267		1	5.08999	0.9		1	-10.2656	-0.2521
1	19.15	0.347		1	-0.15	0.1		1	-10.3724	-0.7162
1	11.4	0.267		1	-0.66001	0.12		1	-10.586	0.21199
1	17.42	0.508		1	0.57998	0.2		1	-10.6928	-1.18029
1	15.23	0.267		1	0.45001	0.12		1	-10.7996	0.26356
1	17.82	0.347		1	0.35998	0.18		1	-11.0132	0.00573
1	16.51	0.427		1	2.14001	0.34		1	-11.12	0.26356
1	21.23	0.561		1	-0.47001	0.7		1	-11.3337	-0.7162
1	19.05	0.294		1	-1.27	0.12		1	-11.4405	0.0573
1	10.01	0.347		1	-1.73002	0.62		1	-11.5473	-0.50993
1	17.23	0.508		1	-3.22001	0.16		1	-11.7609	0.26356
1	15.84	0.053		1	-6.12	0.2		1	-11.8677	-0.2521
1	18.83	0.134		1	-5.45002	0.44		1	-11.9745	0.52139
1	15.82	0.23		1	-1.60999	0.22		1	-12.0813	0.41826
1	-5.93	0.134		1	-3.27	0.04		1	-12.1881	0.52139
1	-15.96	0.824		1	-1.70002	0.36		1	-12.2949	-0.0974
1	-17.33	0.556		1	1.01	0.42		1	-12.4017	0.41826
1	-11.34	0.977		1	-1.27	0.68		1	-12.5085	-0.2521
1	-4.97001	0.709		1	-0.17002	0.34		1	-12.6153	0.52139
1	-3.4	0.805		1	-2.18	0.1		1	-12.7221	0.21199
1	-3.29999	1.322		1	-1.18	0.34		1	-12.9357	0.72765
1	-2.9	0.843		1	1.07998	0.4		1	-13.0425	0.62452
1	-5.63001	0.766		1	-2.82001	0.38		1	-13.1494	0.93392
1	1.80999	0.709		1	-6.48002	0.1		1	-13.2561	0.46982
1	1.20001	0.613		1	-6.07999	0.3		1	-13.363	0.83079
1	9.69	0.536		1	-6.01002	0.16		1	-13.297	0.67609
1	5.70999	0.517		1	-4.64002	0.06		1	-13.0967	0.72765
1	10.13	0.536		1	-2.76002	0.32		1	-12.8964	0.00573
1	16.1	0.383		1	-4.28	0.06		1	-12.696	0.52139
1	13.28	0.479		1	-3.21	0.18		1	-12.4957	0.21199
1	15.01	0.517		1	-6.72001	0.08		1	-12.0951	0.62452
1	24.54	0.536		1	-8.91001	0.58		1	-11.8947	0.41826
1	18.47	0.67		1	-8.48002	0.24		1	-11.6944	0.93392
1	24.07	0.575		1	-6.60001	0.06		1	-11.4941	0.46982
1	20.16	0.632		1	-6.69001	0.22		1	-11.2938	0.93392
1	24.73	0.651		1	-6.60999	0.34		1	-11.0935	0.00573
1	19.8	1.092		1	-6.24	0.42		1	-10.8931	0.88235
1	22.04	0.843		1	-8.20002	0.14		1	-10.6928	0.52139
1	25.5	1.149		1	-13.76	0.38		1	-10.4925	0.83079
1	24.05	0.824		1	-10.34	0.46		1	-10.2922	0.21199
1	23.21	0.709		1	-11.22	0.56		1	-9.89152	0.72765
1	19.77	0.747		1	-7.60001	0.14		1	-9.6912	0.46982
1	24.21	0.67		1	-5.59	0.113		1	-9.49087	0.93392
1	23.28	0.862		1	-3.64002	0.081		1	-9.29055	0.46982
1	16.68	0.709		1	-3.52	0.097		1	-8.68958	1.03705
1	22.24	0.939		1	-9.99	0.275		1	-8.48926	1.24332
1	17.21	1.207		1	-10.01	0.113		1	-8.28894	-0.2521
1	13.91	1.724		1	-7.28	0.081		1	-8.08861	1.08862
1	12.84	2.28		1	-6.24	0.324		1	-7.68797	-0.2521
1	13.67	1.762		1	-8.56	0.081		1	-7.48765	0.72765
1	4.67001	2.356		1	-6.24	0.097		1	-7.27128	0.16043
1	6.04998	1.533		1	-6.24	1.036		1	-7.04244	0.83079
1	0.73998	1.264		1	-4.06	0.178		1	-6.81361	0.57296
1	8.80999	1.667		1	-8.01002	0.081		1	-6.58477	1.44958
1	-0.18	1.245		1	-4.71	0.113		1	-6.35593	0.16043
1	-2.01002	1.705		1	-0.62	0.713		1	-6.12709	1.24332
1	-5.78	1.341		1	0.61999	0.502		1	-5.89825	0.26356
1	-12.33	1.954		1	-0.50001	0.308		1	-5.44057	1.24332
1	-14.51	1.092		1	-1.57001	0.081		1	-5.21173	0.67609
1	-14.09	0.977		1	0.22	0.162		1	-4.9829	0.93392
1	-11.07	1.226		1	0.24999	0.648		1	-4.75406	0.46982
1	-20.57	0.766		1	1.67999	0.211		1	-4.52522	1.39801
1	-15.95	1.092		1	6.23998	0.113		1	-4.29638	1.19175
1	-14.87	0.862		1	4.32	0.211		1	-4.06754	1.91367
1	-17.05	1.111		1	5.20001	0.615		1	-3.8387	1.50115
1	-10.05	1.398		1	2.33999	0.518		1	-3.60986	2.37777
1	-18.37	1.207		1	-5.27	0.113		1	-3.38103	1.86211
1	-4.32001	2.203		1	-8.24	0.13		1	-2.69451	2.37777
1	-4.46	1.897		1	-9.12	0.308		1	-2.46567	1.70741
1	-6.20002	1.322		1	-10.14	0.113		1	-2.23683	-0.66463
1	-13.27	1.073		1	-13.2	0.097		1	-2.00799	-0.20053
1	-3.02	1.475		1	-9.73002	0.081		1	-1.77915	-0.66463
1	2.51	1.341		1	-7.42002	0.356		1	-1.55032	2.11994
1	1.26	1.82		1	-7.66001	0.097		1	-1.32148	-0.2521
1	12.33	1.648		1	-3.85999	0.113		1	-1.09264	2.01681
1	10.61	3.238		1	-3.91001	0.194		1	-0.8638	-0.2521
1	10.46	1.36		1	-4.62	0.065		1	-0.33626	2.37777
1	9.08999	1.82		1	-4.76002	0.291		1	0.01679	0.93392
1	11.29	1.418		1	-0.82999	0.194		1	0.36983	2.37777
1	17.18	1.571		1	-0.16001	0.113		1	0.72288	1.65584
1	17.82	1.303		1	1.48998	0.146		1	1.07592	2.1715
1	14.24	1.877		1	2.39999	0.243		1	1.42896	1.39801
1	20.34	1.667		1	2.41	0.13		1	1.78201	1.91367
1	21.77	2.069		1	3.95001	0.146		1	2.13505	1.39801
1	27.74	1.609		1	-0.28	0.194		1	2.48809	1.70741
1	19.81	2.126		1	-0.63001	0.291		1	2.84114	0.00573
1	21.69	1.724		1	-1.04999	0.211		1	3.54723	0.93392
1	19.18	2.375		1	0.20999	0.146		1	3.90027	0.46982
1	22.49	2.222		1	1.88	0.194		1	4.25331	2.37777
1	23.51	4.061		1	0.45001	1.231		1	4.60636	1.19175
1	23.88	2.165		1	-1.49	0.356		1	4.9594	2.11994
1	24.96	3.64		1	-1.38001	0.162		1	5.31245	1.19175
1	23.99	2.605		1	-0.92002	0.178		1	5.66549	2.11994
1	14.22	2.356		1	0.67001	0.259		1	6.01853	0.62452
1	21.25	2.452		1	4.83999	0.275		1	6.37158	2.37777
1	16.61	1.954		1	7.57	0.178		1	6.72462	0.83079
1	18.7	2.395		1	5.01	0.227		1	7.43071	2.37777
1	19.48	1.916		1	-0.59	0.324		1	7.78375	0.88235
1	20.75	3.18		1	1.22	0.227		1	8.1368	1.29488
1	20.3	1.82		1	7.32	0.178		1	8.48984	1.03705
1	11.44	1.973		1	14.1	0.194		1	8.84288	2.27464
1	17.33	1.36		1	6.85998	1.49		1	9.19593	1.39801
1	12.14	2.146		1	7.85	0.178		1	9.54897	2.37777
1	5.04998	1.341		1	5.13	0.308		1	9.90202	1.39801
1	5.16	2.567		1	2.88	0.405		1	10.2473	2.11994
1	3.86999	2.146		1	5.6	0.194		1	10.4767	0.88235
1	1.82	2.49		1	8.30999	0.275		1	10.9355	2.11994
1	0.29	1.398		1	11.78	0.583		1	11.1649	0.88235
1	-1.32001	2.701		1	11.01	0.211		1	11.3943	2.11994
1	-9.51002	3.084		1	14.4	0.227		1	11.6237	1.50115
1	-10.3	3.736		1	9.74999	0.211		1	11.8531	2.37777
1	-11.04	2.337		1	7.61999	1.296		1	12.0825	1.96524
1	-14.61	1.322		1	10.17	0.211		1	12.3119	2.37777
1	-22.18	2.337		1	8.76	0.227		1	12.7707	0.52139
1	-13.41	3.295		1	11.41	0.291		1	13.2295	1.50115
1	-13.75	2.395		1	11.9	0.211		1	13.4589	0.46982
1	-18.01	2.874		1	13.44	0.243		1	13.6883	2.11994
1	-17.51	3.027		1	9.97	0.211		1	13.9177	-0.2521
1	-17.23	3.103		1	13.36	0.227		1	14.1471	2.11994
1	-12.2	3.046		1	9.26	0.599		1	14.3765	0.10886
1	-16.84	3.218		1	7.32	0.243		1	14.6059	2.37777
1	-11.04	2.72		1	10.17	0.211		1	14.8353	-0.0974
1	-10.95	2.586		1	9.70999	0.227		1	15.0647	0.52139
1	-10.11	1.667		1	11.46	0.243		1	15.2941	-0.45837
1	-0.65	3.831		1	3.24999	0.437		1	15.7529	2.37777
1	-2.15	2.912		1	7.22	0.243		1	15.9823	1.65584
1	3.14001	3.448		1	10.28	0.227		1	16.2117	2.37777
1	8.51998	3.18		1	12.16	0.243		1	16.4411	1.65584
1	7.54	3.602		1	14.44	0.453		1	16.6705	2.89343
1	10.63	3.142		1	16.16	0.291		1	16.8999	1.19175
1	18.14	3.755		1	7.58999	0.567		1	17.1293	2.7903
1	16.51	3.046		1	9.35998	0.291		1	17.5912	0.67609
1	9.60998	3.142		1	10.03	0.243		1	17.8225	2.89343
1	16.1	1.398		1	7.73	0.227		1	18.2853	0.21199
1	15.43	1.973		1	12.49	0.243		1	18.5166	2.42934
1	21.81	1.13		1	16.5	0.47		1	18.748	0.83079
1	18.85	2.337		1	17.31	0.34		1	18.9794	2.6356
1	18.75	1.437		1	18.99	0.275		1	19.2107	0.16043
1	18.92	2.912		1	10.4	0.211		1	19.4421	2.37777
1	22.66	2.088		1	6.97	0.599		1	19.6735	1.60428
1	22.43	3.008		1	11.51	0.405		1	19.9048	2.37777
1	22.89	2.874		1	14.59	0.34		1	20.1362	1.39801
1	26.39	3.046		1	15.22	0.437		1	20.3676	2.58403
1	26.05	2.165		1	10.71	0.648		1	20.8303	0.46982
1	19.76	3.352		1	14.96	0.227		1	21.0617	1.50115
1	25.23	2.663		1	15.54	0.243		1	21.293	0.72765
1	27.79	3.218		1	14.94	0.275		1	21.5244	2.11994
1	20.43	2.567		1	17.12	0.243		1	21.7558	1.65584
1	23.04	3.333		1	17.71	1.085		1	21.9871	2.37777
1	23.55	1.034		1	18.76	0.275		1	22.2185	1.39801
1	20.05	3.333		1	18.96	0.259		1	22.4499	2.42934
1	18.01	1.82		1	14.3	0.275		1	22.6812	1.55271
1	13.79	3.218		1	16.19	1.538		1	22.9126	2.89343
1	16.92	1.897		1	14.56	0.696		1	23.3753	2.01681
1	12.2	2.874		1	17.92	0.453		1	23.6067	2.58403
1	11.46	1.437		1	19.52	0.259		1	23.8381	1.24332
1	11.8	2.816		1	21.9	0.275		1	24.0694	1.34645
1	2.05999	1.782		1	18.95	0.291		1	24.2861	0.57296
1	9.45999	1.686		1	15.81	0.308		1	24.2823	0.98549
1	-0.9	1.513		1	17.27	0.275		1	24.2785	-0.66463
1	-2.79001	0.939		1	18.88	0.308		1	24.2747	0.98549
1	-5.10999	2.299		1	17.42	1.085		1	24.2708	-0.50993
1	-7.79001	0.709		1	17.36	0.291		1	24.267	1.44958
1	-10.39	1.571		1	19.96	0.502		1	24.2594	-0.66463
1	-12.91	1.13		1	20.34	0.988		1	24.2556	0.26356
1	-18.3	2.318		1	16.56	0.308		1	24.2518	-0.61306
1	-18.08	2.605		1	16.89	0.275		1	24.2479	0.26356
1	-15.08	1.533		1	19.55	0.308		1	24.2441	-0.5615
1	-18.83	0.958		1	18.47	1.053		1	24.2403	1.50115
1	-17.66	2.318		1	21.17	0.308		1	24.2365	0.88235
1	-13.23	1.628		1	18.94	0.291		1	24.2327	1.70741
1	-10.21	3.257		1	17.31	0.259		1	24.2289	1.03705
1	-8.03	1.111		1	21.15	0.68		1	24.2213	1.96524
1	-3.94001	1.303		1	21.52	0.275		1	24.2174	0.67609
1	1.02999	1.398		1	18.71	0.291		1	24.2136	1.91367
1	14.14	1.571		1	19.65	0.275		1	24.2098	1.39801
1	2.95999	1.743		1	19.49	0.291		1	24.206	2.11994
1	10.78	1.648		1	21.04	0.324		1	24.2022	1.75898
1	10.34	1.494		1	17.92	0.356		1	24.1984	2.37777
1	18.4	1.303		1	19.95	0.421		1	24.1945	1.39801
1	23.71	1.073		1	20.72	0.632		1	24.1907	2.84186
1	18.78	1.513		1	22.33	0.34		1	24.1869	2.22307
1	23.86	0.843		1	22.73	0.243		1	24.1755	3.09969
1	23.05	1.303		1	17.26	0.988		1	24.1755	2.06837
1	23.04	0.996		1	18.83	0.211		1	24.1456	2.945
1	24.39	1.303		1	19.82	0.939		1	24.1023	1.65584
1	25.05	1.36		1	18.88	0.275		1	24.059	2.37777
1	19.23	1.398		1	23.15	0.243		1	24.0157	1.65584
1	25.85	1.494		1	22.28	0.259		1	23.9724	1.91367
1	23	1.207		1	22.82	0.275		1	23.8858	0.88235
1	23.65	1.073		1	22.6	0.891		1	23.7992	2.11994
1	21.47	1.36		1	22.13	0.291		1	23.7558	0.21199
1	15.2	1.149		1	22.45	0.81		1	23.7125	1.96524
1	19.79	1.226		1	22.3	0.696		1	23.6692	-0.2521
1	19.94	1.341		1	23.47	0.356		1	23.6259	0.46982
1	18.65	1.82		1	16.33	0.324		1	23.5826	-0.30367
1	18.65	1.111		1	21.29	0.275		1	23.5393	1.75898
1	3.48998	0.862		1	21.44	0.923		1	23.496	-0.50993
1	7.49999	0.766		1	22.37	0.534		1	23.4527	0.98549
1	0.29998	0.651		1	22.05	0.421		1	23.4094	-0.45837
1	8.85	0.556		1	23.36	0.34		1	23.3228	1.24332
1	-4.67002	0.421		1	24.6	0.891		1	23.2795	-0.2521
1	-8.50001	0.307		1	24.43	0.356		1	23.2361	1.24332
1	-2.00001	0.211		1	24.88	0.437		1	23.1928	-0.2521
1	-4.70002	0.192		1	24.42	0.664		1	23.1495	0.93392
1	-10.66	0.172		1	24.52	0.372		1	23.1062	-0.45837
1	-11.51	0.096		1	18.37	0.972		1	23.0629	0.93392
1	-15.2	0.019		1	17.08	0.324		1	23.0196	0.77922
1	-13.36	0.4		1	13.59	2.413		1	22.9763	1.65584
1	-12.41	0.8		1	15.23	0.227		1	22.933	0.67609
1	-12.97	0.24		1	16.87	3.368		1	22.8464	1.70741
1	-9.06	0.48		1	17.85	0.761		1	22.723	3.04813
1	-11.45	0.24		1	18.31	0.243		1	22.5373	1.75898
1	-4.49	0.4		1	15.67	0.745		1	22.3516	3.09969
1	-1.50001	0.56		1	16.11	0.615		1	22.1659	1.65584
1	-2.9	0.64		1	17.03	0.259		1	21.9802	1.86211
1	-3.53	0.4		1	19.27	0.34		1	21.7945	0.72765
1	-3.41001	0.08		1	13.58	1.49		1	21.6089	1.60428
1	3.44	0.48		1	16.12	2.769		1	21.4232	0.0573
1	-0.47001	0.24		1	16.98	1.328		1	21.2375	0.57296
1	4.42001	0.4		1	18.3	0.502		1	20.8661	-0.2521
1	8.73001	0.08		1	19.88	0.259		1	20.6804	1.50115
1	12.22	0.32		1	19.37	1.344		1	20.4947	-0.0974
1	7.67001	0.48		1	18.43	0.437		1	20.309	1.70741
1	16.01	0.32		1	16.9	0.243		1	20.1234	1.29488
1	13.32	0.16		1	16.28	0.275		1	19.9377	1.70741
1	16.02	0.08		1	16.36	0.243		1	19.752	0.88235
1	23.18	0.24		1	17.83	0.891		1	19.5663	1.91367
1	23.96	0.08		1	19.18	1.441		1	19.3806	0.46982
1	23.74	0.32		1	15.78	0.291		1	19.1949	1.03705
1	25.61	0.56		1	17.48	0.939		1	18.8236	0.62452
1	28.91	0.48		1	15.09	0.291		1	18.6379	1.70741
1	20.98	0.24		1	14.42	0.437		1	18.4522	1.19175
1	22.12	0.48		1	15.57	0.243		1	18.2665	1.91367
1	26.17	0.88		1	17.4	0.275		1	18.0808	1.19175
1	27.4	0.56		1	17	0.34		1	17.8951	1.81054
1	23.47	0.32		1	18.81	0.275		1	17.7095	1.39801
1	24.24	0.72		1	16.62	0.632		1	17.5238	-0.66463
1	24.55	0.48		1	18.79	0.453		1	17.3381	0.93392
1	21.37	0.64		1	18.79	1.004		1	16.8788	0.00573
1	21.15	0.72		1	17.95	1.296		1	16.6103	0.93392
1	21.37	0.88		1	14.92	0.551		1	16.3419	-0.14897
1	18.46	0.8		1	15.49	0.275		1	16.0734	0.62452
1	18.44	1.2		1	12.42	0.259		1	15.805	-0.2521
1	6.49999	0.64		1	11.63	0.227		1	15.5366	0.52139
1	2.92001	0.48		1	13.01	0.891		1	15.2681	-0.20053
1	4.94	0.64		1	14.37	0.243		1	14.9997	0.72765
1	6.08999	1.12		1	15.96	0.745		1	14.7312	0.00573
1	-7.23002	2.08		1	17.19	0.583		1	14.4628	1.29488
1	-10.79	2		1	13.51	0.907		1	13.9259	-0.20053
1	-4.65	2.32		1	11.12	0.34		1	13.6574	1.91367
1	-10.64	1.76		1	11.82	0.437		1	13.389	-0.2521
1	-11.78	2.24		1	13.76	0.389		1	13.1205	0.93392
1	-6.92002	1.76		1	15.36	1.263		1	12.8521	0.46982
1	-11.13	1.52		1	14.68	1.652		1	12.5837	0.88235
1	-16	1.76		1	11.83	0.664		1	12.3152	0.46982
1	-19.94	1.52		1	11.41	0.243		1	11.7783	0.72765
1	-15.74	1.76		1	13.22	1.101		1	11.5099	0.21199
1	-12.99	0.88		1	13.91	0.211		1	10.973	0.72765
1	-12.08	1.84		1	13.29	0.259		1	10.7046	0.21199
1	-12.65	2.16		1	10.61	0.275		1	10.4361	1.24332
1	-5.72001	3.04		1	10.34	0.437		1	10.1677	0.36669
1	-0.17002	2.8		1	13.68	0.583		1	9.89922	1.19175
1	-0.92002	1.76		1	14.25	0.372		1	9.63078	0.21199
1	4.23998	2.4		1	12.9	0.243		1	9.36234	1.24332
1	7.98998	3.04		1	13.7	0.324		1	9.09389	0.00573
1	1.82998	2.16		1	12.29	0.372		1	8.77278	1.34645
1	11.05	2.64		1	3.85	2.202		1	8.41071	0.00573
1	20.42	2.88		1	3.45001	0.227		1	7.68658	1.44958
1	6.97	2.32		1	4.39001	0.275		1	7.32451	0.21199
1	16.62	1.44		1	8.29998	0.227		1	6.96244	0.83079
1	13.92	2.16		1	8.04	0.211		1	6.60037	0.21199
1	11.53	2.88		1	10.31	0.227		1	6.2383	0.93392
1	14.89	3.04		1	11.87	0.356		1	5.87623	0.00573
1	15.17	2.64		1	11.95	0.324		1	5.51416	0.67609
1	21.54	2.48		1	10.65	0.308		1	5.15209	-0.2521
1	27.72	2.16		1	9.23001	0.194		1	4.79002	0.88235
1	22.7	1.44		1	12.3	0.243		1	4.42795	0.00573
1	23.88	2.96		1	11.68	0.291		1	3.70381	1.81054
1	25.68	3.12		1	14.63	0.389		1	3.34174	0.00573
1	24.66	2.48		1	13.17	0.259		1	2.97967	0.16043
1	24.69	2.88		1	12.08	0.211		1	2.6176	0.00573
1	25.19	2.4		1	9.92999	0.259		1	2.25553	0.26356
1	26.11	2.24		1	7.24999	1.069		1	1.89346	0.00573
1	20.69	2		1	6.36999	2.057		1	1.16932	2.11994
1	21.79	2.24		1	8.23998	0.211		1	0.80725	1.34645
1	17.55	1.84		1	5.23	0.891		1	0.44519	2.11994
1	17.95	2		1	2.72	0.243		1	-0.27895	-0.35523
1	18.39	1.84		1	0.01	0.178		1	-0.64102	0.26356
1	22.71	1.6		1	7.32998	0.194		1	-1.00309	-0.50993
1	11.33	1.84		1	4.38	0.259		1	-1.36516	0.26356
1	12.47	1.68		1	6.63	0.194		1	-1.72723	-0.20053
1	3.58999	1.52		1	4.02999	0.243		1	-2.09112	0.31513
1	1.20001	1.6		1	3.42001	0.178		1	-2.48227	0.00573
1	-1.31	0.96		1	4.51998	0.227		1	-2.87342	0.52139
1	-8.37	3.84		1	-0.60001	0.162		1	-3.26457	-0.7162
1	-5.24	3.36		1	0.89001	0.178		1	-4.04687	0.41826
1	-16.23	2.32		1	-1.26002	0.162		1	-4.43803	-0.5615
1	-8.82001	2.48		1	4.52999	0.194		1	-4.82918	0.16043
1	-19.51	2.32		1	5.52999	0.178		1	-5.22033	-0.14897
1	-16.71	2.24		1	0.77999	0.162		1	-5.61148	0.36669
1	-14.35	2		1	1.61999	0.178		1	-6.00263	0.10886
1	13.28	2.56		1	1.33999	0.211		1	-6.39378	0.93392
1	19.7	2.32		1	-2.07999	0.146		1	-6.78493	0.00573
1	12.65	2		1	0.54998	0.291		1	-7.17608	0.26356
1	17.23	1.68		1	0.29	0.308		1	-7.56723	-0.50993
1	25.73	1.84		1	-7.39002	0.227		1	-8.34954	0.98549
1	30.94	1.6		1	-5.44001	0.146		1	-8.74069	-0.81933
1	26.93	1.36		1	-7.82001	0.291		1	-9.13184	0.88235
1	29.98	1.52		1	-9.26999	0.13		1	-9.52299	-0.97403
1	26.03	2.32		1	-6.12	0.113		1	-9.91414	0.72765
1	13.48	1.84		1	-4.77	0.178		1	-10.3053	-0.50993
1	10.8	2.64		1	-7.65	0.113		1	-10.6964	0.41826
1	16.4	2		1	-7.12	0.194		1	-11.0876	0.00573
1	7.94	3.76		1	-6.22001	0.065		1	-11.4787	0.52139
1	23.19	2.88		1	-5.74	0.291		1	-11.8699	0.36669
1	26.29	2.72		1	-9.92002	0.356		1	-12.6522	2.11994
1	25.85	2.96		1	-9.32999	0.097		1	-13.0434	0.21199
1	25.29	2.56		1	-6.9	0.081		1	-13.4345	1.65584
1	25.47	2.88		1	-8.9	0.13		1	-13.8256	0.00573
1	28.82	2.56		1	-9.38001	0.194		1	-14.0104	0.26356
1	28.1	2.24		1	-10.34	0.243		1	-14.059	0.00573
1	17.63	2.16		1	-5.96	0.081		1	-14.0833	0.26356
1	19.7	1.84		1	-7.20002	0.097		1	-14.1075	0.00573
1	15.29	2.08		1	-2.66001	0.13		1	-14.1318	0.16043
1	5.63	2.96		1	-0.68	0.097		1	-14.1804	0.00573
1	7.20999	2.4		1	-1.57001	0.097		1	-14.2289	0.26356
1	7.6	2.08		1	-6.66001	0.16		1	-14.3018	-0.20053
1	9.89999	2.32		1	-10.71	0.24		1	-14.326	-0.45837
1	14.27	2.96		1	-7.79001	0.32		1	-14.3503	-0.2521
1	9.39001	2.8		1	-8.54001	0.16		1	-14.3989	-0.50993
1	9.39001	2.16		1	-6.19001	0.16		1	-14.4231	0.16043
1	2.52999	1.76		1	-0.9	0.72		1	-14.4717	0.52139
1	0.13	2.08		1	0.42999	0.48		1	-14.5203	-0.50993
1	-0.88001	1.68		1	0.04	0.16		1	-14.5445	0.26356
1	-0.67002	1.84		1	1.47	0.24		1	-14.5931	-0.97403
1	-2.73002	0.56		1	0.17001	0.56		1	-14.6416	0.52139
1	-2.10001	0.72		1	1.17999	0.4		1	-14.6659	0.21199
1	-1.31	1.52		1	0.51	0.48		1	-14.6902	0.52139
1	-1.31	2.08		1	-2.02	0.72		1	-14.7387	0.26356
1	0.94	1.84		1	-1.57001	0.96		1	-14.7189	0.98549
1	3.74999	1.44		1	-1.24	1.6		1	-14.6648	-1.43812
1	2.85	1.6		1	-1.24	1.2		1	-14.6107	0.21199
1	4.76998	1.76		1	1.45999	0.56		1	-14.5566	-1.23186
1	6.23998	1.52		1	2.57	1.52		1	-14.5025	0.26356
1	4.95001	1.52		1	1.49999	1.12		1	-14.4484	-0.97403
1	10.59	0.96		1	1.49999	1.2		1	-14.3943	0.26356
1	14.39	1.44		1	3.57998	0.8		1	-14.3402	0.0573
1	9.80999	1.84		1	3.67001	1.2		1	-14.232	0.26356
1	8.82998	1.68		1	5.30999	1.04		1	-14.1779	-0.2521
1	11.12	1.6		1	6.63	0.8		1	-14.0696	0.36669
1	11.63	1.44		1	6.63	0.48		1	-14.0155	-0.2521
1	13.77	1.12		1	6.05999	0.72		1	-13.9614	0.83079
1	10.28	0.88		1	-2.74	0.88		1	-13.9073	0.00573
1	12.23	0.96		1	-4.44001	1.68		1	-13.8532	0.93392
1	16.36	0.88		1	-4.44001	1.36		1	-13.7991	0.46982
1	14.26	1.12		1	-3.16001	1.84		1	-13.6368	1.14018
1	16.35	0.8		1	-1.60001	1.44		1	-13.5827	0.52139
1	18.34	1.84		1	-1.60001	1.28		1	-13.5286	1.24332
1	16.13	1.28		1	-0.74	1.44		1	-13.4745	0.46982
1	15.52	1.04		1	1.30999	1.2		1	-13.3663	1.19175
1	13.72	0.56		1	-2.32001	1.28		1	-13.3122	0.67609
1	15.99	0.4		1	-1.27	1.04		1	-13.2581	1.24332
1	9.63	0.64		1	3.48	1.2		1	-13.2039	0.67609
1	14.46	0.64		1	4.39001	0.88		1	-13.1301	0.98549
1	21.02	1.04		1	4.39001	0.72		1	-12.0213	0.00573
1	23.46	0.72		1	-0.39002	1.52		1	-11.6517	1.50115
1	14.13	1.2		1	-0.16001	1.2		1	-11.2821	0.16043
1	12.97	1.36		1	1.17001	1.36		1	-10.9124	1.70741
1	16.38	0.8		1	2.79998	1.2		1	-10.5428	0.88235
1	21.04	0.48		1	5.97	0.8		1	-10.1732	1.70741
1	25.15	0.64		1	5.97	0.64		1	-9.80362	0.98549
1	17.15	2.16		1	9.48001	1.12		1	-9.434	1.44958
1	16.32	1.52		1	6.45001	0.88		1	-9.06439	0.88235
1	15.83	1.44		1	7.33999	0.8		1	-8.32517	2.11994
1	19.45	1.28		1	8.51	0.88		1	-7.95556	1.24332
1	17.04	1.12		1	8.58999	0.8		1	-7.58595	1.70741
1	23.15	1.36		1	8.58999	0.64		1	-6.84673	0.31513
1	24.29	1.12		1	12.57	0.88		1	-6.47711	0.21199
1	25.93	1.04		1	15.06	0.64		1	-6.1075	1.24332
1	19.99	1.28		1	9.83999	0.8		1	-5.73789	0.57296
1	15.75	0.88		1	2.92001	0.64		1	-5.36828	1.03705
1	15.75	1.04		1	2.92001	0.24		1	-4.99867	0.67609
1	20.41	1.12		1	4.57	1.28		1	-4.25945	1.55271
1	21.81	1.2		1	3.70001	1.04		1	-3.88984	1.70741
1	18.19	0.88		1	6.52999	0.96		1	-3.15061	0.57296
1	22.61	1.28		1	6.94	0.96		1	-2.781	1.50115
1	24.46	0.4		1	8.47	0.24		1	-2.41139	0.21199
1	25.68	0.72		1	9.67999	1.12		1	-2.02786	1.70741
1	24.62	0.56		1	11.7	0.8		1	-1.63351	0.83079
1	26.16	0.72		1	11.7	1.44		1	-1.23916	1.14018
1	24.44	0.88		1	12.49	1.6		1	-0.84481	-0.45837
1	20.8	0.96		1	8.01998	1.76		1	-0.05611	2.11994
1	23.24	0.56		1	8.01998	1.44		1	0.33824	0.21199
1	24.75	0.96		1	8.70001	1.28		1	1.12694	2.11994
1	25.81	0.32		1	9.32998	1.04		1	1.52129	0.46982
1	22.62	0.08		1	9.32998	1.28		1	1.91564	1.44958
1	24.07	0.4		1	15.35	0.96		1	2.30999	0.72765
1	24.95	0.24		1	15.33	1.04		1	2.70434	1.91367
1	20.26	0.64		1	10.53	0.96		1	3.49304	1.65584
1	25.36	0.24		1	7.17001	0.8		1	4.28174	1.91367
1	27.48	0.48		1	11.96	0.8		1	4.67609	0.67609
1	25.6	0.24		1	10.31	0.08		1	5.07044	1.19175
1	26.51	0.56		1	4.89001	1.2		1	5.46479	-0.50993
1	25.52	0.88		1	12.6	1.44		1	6.25349	2.11994
1	26.22	0.4		1	12.6	0.88		1	6.64784	0.46982
1	26.24	0.72		1	11.93	2		1	7.04219	1.70741
1	28.09	0.24		1	11.93	1.28		1	7.43654	1.24332
1	27.59	0.48		1	17.6	1.44		1	8.22524	2.42934
1	24.4	0.16		1	19.23	1.28		1	8.61959	0.41826
1	24.79	0.72		1	19.82	1.44		1	9.01394	2.37777
1	26.63	1.12		1	21.25	1.12		1	9.40829	0.57296
1	26.63	0.4		1	21.25	0.88		1	9.79073	2.58403
1	27.43	0.56		1	9.64001	1.12		1	9.99445	-0.66463
1	27.85	0.48		1	15.02	1.28		1	10.1982	0.0573
1	27.8	0.32		1	17.84	0.96		1	10.4019	-0.66463
1	27.54	0.72		1	15.68	1.28		1	10.6056	1.24332
1	26.29	0.56		1	17.71	1.04		1	10.8094	0.72765
1	26.29	0.48		1	19.41	0.88		1	11.2168	2.37777
1	28.51	0.8		1	20.54	1.04		1	11.4205	0.93392
1	29.01	0.48		1	21.39	1.36		1	11.6242	1.91367
1	26.88	0.56		1	21.39	1.12		1	11.828	0.46982
1	25.89	0.56		1	16.41	0.96		1	12.0317	1.70741
1	27.14	1.04		1	14.46	0.72		1	12.2354	0.88235
1	26.59	0.32		1	17.35	0.64		1	12.4391	2.11994
1	26.83	1.6		1	20.02	0.8		1	12.6429	0.62452
1	25.65	1.44		1	19.66	0.08		1	12.8466	2.37777
1	27.6	1.2		1	15.63	1.2		1	13.0503	0.77922
1	28.35	2.16		1	19.3	0.88		1	13.4578	2.58403
1	27.49	1.12		1	19.3	0.48		1	13.6615	0.00573
1	27.8	1.28		1	-7.77	0.64		1	13.8652	2.37777
1	27.72	1.52		1	-7.74	0.559		1	14.0689	0.21199
1	26.63	1.04		1	-4.51002	0.478		1	14.2727	2.37777
1	22.22	0.72		1	-3.97001	0.557		1	14.4764	0.16043
1	28.14	2.24		1	-3.69001	0.396		1	14.6801	1.65584
1	23.68	1.84		1	-2.59	0.236		1	14.8839	0.21199
1	24.8	1.68		1	-5.43	0.635		1	15.0876	2.11994
1	23.5	1.36		1	-7.03	0.235		1	15.2913	0.21199
1	25.3	1.6		1	-7.93	0.554		1	15.6988	1.50115
1	26.12	1.92		1	-7.82001	0.713		1	15.9025	0.26356
1	24.18	1.2		1	-5.52	0.553		1	16.0903	2.58403
1	24.33	3.12		1	-9.23002	0.392		1	16.2656	1.34645
1	24.33	2.8		1	-7.54999	0.631		1	16.441	2.1715
1	26.96	2.16		1	-10.09	0.31		1	16.6164	1.39801
1	27.4	1.92		1	-11.65	0.629		1	16.7918	2.37777
1	28.17	2.8		1	-12.11	0.468		1	16.9672	1.34645
1	23.26	2.48		1	-13.41	0.627		1	17.1425	2.89343
1	17.34	2.32		1	-16.73	0.867		1	17.3179	1.34645
1	17.34	0.64		1	-18.93	0.385		1	17.844	2.1715
1	19.97	1.92		1	-17.89	0.945		1	18.0194	-0.7162
1	20.47	1.28		1	-15.5	0.544		1	18.1948	1.44958
1	23.94	1.44		1	-14.32	0.383		1	18.3702	0.00573
1	19.92	2.96		1	-13.58	1.981		1	18.5456	0.98549
1	20.46	2.32		1	-13.52	1.66		1	18.7209	0.31513
1	18.73	2.24		1	-8.62	0.778		1	18.8963	1.91367
1	21.47	1.92		1	-8.9	0.937		1	19.0717	0.72765
1	18.24	2.16		1	-2.51002	0.615		1	19.2471	2.1715
1	16.86	2.24		1	-3.73002	0.614		1	19.5978	0.00573
1	19.06	1.92		1	1.57	0.853		1	19.7732	2.1715
1	20.26	1.6		1	-0.93	0.532		1	19.9486	-1.23186
1	20.31	2.24		1	-0.77	0.689		1	20.124	3.56379
1	22.05	1.68		1	1.39001	0.368		1	20.2994	-1.90222
1	14.06	1.76		1	2.60998	0.526		1	20.4747	1.70741
1	13.49	0.72		1	7.54	0.043		1	20.6501	-0.7162
1	19.83	0.08		1	7.32998	0.682		1	20.8255	3.30596
1	16.36	0.4		1	7.04998	0.041		1	21.0009	2.06837
1	15.61	2.08		1	4.17001	0.678		1	21.3455	2.99656
1	16.14	3.12		1	8.80999	0.195		1	21.4229	2.37777
1	19.78	2.56		1	2.52999	0.033		1	21.5002	-0.2521
1	19.52	5.943		1	2.95999	0.912		1	21.655	1.39801
1	13.44	6.257		1	7.76	0.351		1	21.7323	0.00573
1	13.5	7.044		1	14.16	0.189		1	21.8097	2.6356
1	12.03	5.077		1	15.46	2.028		1	21.8097	0.00573
1	12.03	6.73		1	16.05	1.708		1	21.8871	3.92475
1	12.55	5.234		1	9.95001	1.067		1	21.9644	0.52139
1	12.55	5.628		1	5.89001	0.746		1	22.0418	4.02788
1	14.15	6.021		1	10.7	0.906		1	22.1965	0.00573
1	13.9	8.146		1	10.31	0.585		1	22.2739	3.87319
1	10.25	7.517		1	10.31	0.744		1	22.3513	0.77922
1	8.48001	6.257		1	15.38	0.424		1	22.4286	2.53247
1	10.12	6.808		1	14.97	0.663		1	22.506	1.96524
1	8.85	4.762		1	15.4	0.423		1	22.5833	3.04813
1	13.41	6.73		1	5.54998	1.222		1	22.6607	1.86211
1	10.13	7.202		1	3.94	0.901		1	22.7381	3.09969
1	7.33999	7.438		1	7.95001	0.82		1	22.8154	2.01681
1	7.73	8.697		1	13.18	0.659		1	22.8928	3.30596
1	12.63	6.808		1	12.9	0.898		1	23.0475	1.81054
1	7.67999	6.415		1	18.94	1.297		1	23.2023	5.42017
1	9.63	8.619		1	16.45	1.056		1	23.357	-0.2521
1	11.44	8.146		1	9.32	1.375		1	23.4344	4.59511
1	11.65	4.054		1	14.5	1.134		1	23.5891	3.51222
1	5.91	3.581		1	18.3	1.214		1	23.6665	5.2139
1	-1.50001	7.595		1	11.52	1.373		1	23.6911	2.1715
1	9.02999	7.91		1	11.92	0.812		1	23.6581	4.49198
1	9.02999	8.461		1	16.2	0.891		1	23.6416	0.41826
1	5.14999	7.989		1	14.35	1.05		1	23.6252	5.00764
1	2.63	8.304		1	17.3	0.889		1	23.6087	3.82162
1	3.82	9.878		1	18.27	0.728		1	23.5922	4.80138
1	6.14001	6.415		1	12.63	0.888		1	23.5757	4.23415
1	0.88	6.336		1	11.4	0.647		1	23.5593	1.86211
1	-1.48002	6.179		1	15.23	0.486		1	23.5428	4.23415
1	-2.4	8.225		1	17.82	0.645		1	23.5263	1.65584
1	-4.60999	7.281		1	16.51	0.725		1	23.4769	6.24523
1	-2.16001	5.47		1	16.51	0.325		1	23.444	2.01681
1	-2.16001	7.832		1	18.29	0.884		1	23.4275	3.77005
1	0.51998	5.943		1	17.23	0.722		1	23.411	2.53247
1	-1.72001	5.785		1	15.84	0.881		1	23.3945	3.77005
1	-0.60999	9.327		1	18.83	1.04		1	23.3781	2.4809
1	-0.60999	8.225		1	-19.11	6.179		1	23.3616	5.47173
1	-0.21	6.179		1	-4.21	3.739		1	23.3451	2.42934
1	0.42999	5.785		1	-13.81	4.447		1	23.3287	4.07945
1	2.07	4.998		1	-14.7	5.549		1	23.2792	-1.85065
1	7.79	4.762		1	-13.92	3.503		1	23.2628	3.92475
1	5.82998	6.021		1	-4.96	5.234		1	23.2298	-0.7162
1	3.27999	6.415		1	-4.93	4.368		1	23.2133	3.25439
1	0.64999	5.943		1	-6.18	5.943		1	23.1969	2.99656
1	2.57998	4.998		1	-4.82001	9.012		1	23.0892	3.30596
1	2.98998	6.887		1	1.66	8.304		1	22.5537	2.06837
1	5.20999	5.943		1	2.82	5.785		1	22.3752	2.58403
1	2.42001	6.651		1	9.92999	6.257		1	22.0181	1.39801
1	4.79	6.179		1	6.33999	4.604		1	21.661	2.37777
1	6.85998	5.313		1	9.85998	7.359		1	21.4825	1.39801
1	5.57998	6.1		1	8.17001	9.248		1	21.304	2.4809
1	8.33999	7.438		1	14.61	9.642		1	20.947	-0.97403
1	6.29998	6.415		1	7.20001	8.068		1	20.5899	0.93392
1	5.39001	5.47		1	16.6	10.114		1	20.4114	-0.30367
1	1.58999	6.415		1	25.06	13.105		1	20.2328	0.93392
1	1.58999	3.503		1	21.83	7.281		1	19.8758	0.21199
1	4.07	5.392		1	26.95	7.832		1	19.6973	0.93392
1	0.76998	5.785		1	18.82	9.406		1	19.3402	-0.2521
1	2.69	6.179		1	23.47	4.447		1	19.1617	0.72765
1	3.63	4.526		1	25.17	3.424		1	18.9832	-0.7162
1	-2.39002	4.841		1	21.54	9.012		1	18.6261	1.24332
1	-2.64002	6.494		1	25.24	8.146		1	18.2691	-0.97403
1	-0.92002	7.438		1	24.67	10.193		1	18.0906	0.52139
1	-0.84	7.123		1	22.43	9.012		1	17.912	-1.64439
1	-0.09	6.415		1	20.44	10.744		1	17.7277	1.19175
1	-1.64002	6.021		1	19.94	12.554		1	17.456	-0.92246
1	0.22	6.966		1	23.89	6.808		1	17.1843	1.24332
1	7.38	7.202		1	16.11	5.313		1	16.9127	0.21199
1	10.78	8.146		1	21.34	5.864		1	16.641	1.70741
1	11.19	10.193		1	16.12	9.799		1	15.826	1.19175
1	14.44	6.179		1	12.25	6.257		1	15.5543	1.24332
1	8.33999	8.461		1	11.93	5.706		1	15.2826	0.21199
1	7.05999	6.572		1	8.72	5.155		1	15.011	1.19175
1	8.63	5.628		1	1.57998	7.202		1	14.7393	-0.7162
1	2.98998	6.257		1	5.67999	5.47		1	14.4676	0.72765
1	3.23	6.415		1	8.45999	5.864		1	14.196	0.21199
1	3.23	7.753		1	-3.03	4.762		1	13.6526	0.52139
1	4.97	9.248		1	-7.03	2.558		1	13.1093	-0.2521
1	2.49999	8.697		1	6.14999	2.165		1	12.8376	0.10886
1	0.32	6.572		1	-14.27	3.109		1	12.5659	-0.2521
1	2.66	3.581		1	-14.72	2.558		1	12.2943	0.93392
1	1.45001	4.368		1	-11.08	4.29		1	12.0226	-0.66463
1	6.92999	8.146		1	-11.82	2.322		1	11.7509	0.67609
1	13.44	6.966		1	-6.24	1.614		1	11.4793	-0.66463
1	14.31	8.383		1	-9.65	1.22		1	11.2076	-0.20053
1	9.82	7.595		1	-12.96	4.604		1	10.9359	-0.7162
1	5.05999	7.281		1	-15.42	3.109		1	8.5274	1.24332
1	9.79	6.494		1	-15.13	4.211		1	7.80054	0.46982
1	13.35	6.966		1	-13.08	5.47		1	7.4371	1.24332
1	10.56	9.327		1	-1.29999	3.581		1	6.3468	-0.7162
1	20.04	7.281		1	-4.75001	5.628		1	5.98337	0.52139
1	14.04	3.266		1	-6.60999	5.864		1	5.61994	-0.14897
1	13.57	4.762		1	-0.01002	4.683		1	5.25651	0.26356
1	11.28	6.887		1	-2.09	5.313		1	4.52964	-0.92246
1	9.17999	5.628		1	3.26	4.447		1	4.16621	0.0573
1	8.51	6.415		1	5.77999	6.808		1	3.80277	-1.18029
1	12.93	5.864		1	5.04	7.202		1	3.43934	0.52139
1	12.93	5.234		1	9.30999	8.933		1	2.34904	-0.2521
1	14.67	5.943		1	5.85998	4.447		1	1.98561	0.72765
1	13.59	6.651		1	11.63	6.808		1	1.62218	0.46982
1	13.59	6.257		1	18.36	10.193		1	0.89531	0.93392
1	12.43	4.841		1	14.83	11.059		1	0.53188	0.21199
1	13.59	5.864		1	14.93	7.91		1	-0.19499	0.57296
1	13.56	5.549		1	19.86	5.628		1	-1.28529	0.72765
1	13.67	5.234		1	18.61	7.674		1	-1.6531	0.21199
1	15.95	4.762		1	27.87	8.304		1	-2.08654	0.52139
1	19.17	5.077		1	21.76	13.105		1	-2.51999	0.00573
1	10.7	5.785		1	19.28	9.091		1	-3.38688	0.72765
1	12.06	4.054		1	20.73	12.475		1	-3.82033	0.21199
1	12.06	3.188		1	23.37	8.697		1	-4.25378	0.52139
1	17.05	3.503		1	29	7.989		1	-4.68722	0.41826
1	13.25	6.415		1	23.33	6.73		1	-5.12067	0.72765
1	13.25	7.595		1	20.77	5.628		1	-5.98757	0.62452
1	8.13	7.202		1	20.25	6.808		1	-6.42101	0.72765
1	8.13	6.887		1	21.33	9.878		1	-6.85446	0.21199
1	4.07	5.628		1	18.99	8.855		1	-7.28791	0.72765
1	8.1	6.73		1	14.22	2.873		1	-7.72135	0.21199
1	14.51	7.359		1	19.76	3.424		1	-8.1548	0.26356
1	17.55	7.674		1	17.71	6.651		1	-9.02169	-0.2521
1	15.97	6.021		1	10.42	4.132		1	-9.45514	0.26356
1	16.97	5.706		1	15.77	7.989		1	-9.88859	-0.0974
1	14.21	7.438		1	14.16	6.415		1	-11.1889	0.36669
1	10.13	8.461		1	8.95999	5.392		1	-11.6224	-0.50993
1	14.39	10.508		1	4.44	3.109		1	-12.0558	0.52139
1	16.85	7.202		1	-2.67002	8.933		1	-12.9227	-0.66463
1	16.85	9.799		1	-4.03	4.762		1	-13.3562	-0.0974
1	15.28	8.225		1	1.01998	2.794		1	-13.7896	-0.66463
1	16.72	6.966		1	-3.45002	1.928		1	-14.2231	0.52139
1	17.86	6.1		1	-11.54	3.345		1	-14.6565	0.16043
1	14.99	5.392		1	-12.3	1.85		1	-14.8287	0.52139
1	18.2	6.415		1	-18.12	1.692		1	-14.8176	0.00573
1	19.49	9.091		1	-19.08	2.558		1	-14.7952	-1.18029
1	19.49	8.54		1	-16.94	1.771		1	-14.7841	-0.20053
1	26.64	6.415		1	-16.36	3.581		1	-14.7729	-0.50993
1	27.34	8.304		1	-18.93	4.132		1	-14.7618	0.72765
1	27.34	6.808		1	-15.99	3.581		1	-14.7506	0.0573
1	23.69	8.225		1	-13.91	4.132		1	-14.7395	0.72765
1	23.69	6.651		1	-18.35	4.841		1	-14.7283	0.00573
1	20.02	5.864		1	-8.49	3.66		1	-14.6949	0.52139
1	16.86	7.91		1	-11.05	3.03		1	-13.4256	0.62937
1	18.59	6.336		1	-3.71	3.66		1	-13.5079	0.47952
1	20.35	8.619		1	4.83999	4.29		1	-13.5629	-0.49451
1	20.35	4.526		1	1.79998	4.919		1	-13.6178	0.25475
1	17.84	6.572		1	16.97	3.266		1	-13.6452	-0.26973
1	17.84	6.966		1	4.76	5.785		1	-13.6727	0.55445
1	18.53	6.1		1	8.41	7.832		1	-13.7002	-0.26973
1	17.63	8.146		1	12.48	8.619		1	-13.7276	0.77922
1	16.86	6.021		1	6.80999	6.887		1	-13.7551	0.62937
1	19.16	6.966		1	17.52	7.91		1	-13.6481	0.77922
1	19.54	3.975		1	16.21	8.461		1	-13.4366	0.25475
1	22.4	5.155		1	16.8	6.966		1	-13.225	0.77922
1	18.39	4.762		1	15.57	5.785		1	-12.8019	0.25475
1	17.67	5.234		1	21.42	7.044		1	-12.3788	1.004
1	21.7	6.494		1	23.89	10.98		1	-12.1673	0.7043
1	26.3	5.785		1	25.36	10.508		1	-11.7442	1.004
1	24.67	6.494		1	19.68	13.499		1	-11.3211	0.7043
1	19.3	5.313		1	24.02	8.068		1	-10.6864	0.7043
1	22.3	8.304		1	24.58	10.744		1	-10.0518	1.004
1	27.05	8.619		1	21.07	9.17		1	-9.62869	0.47952
1	24.78	5.628		1	19.84	7.753		1	-9.41714	0.1049
1	21.89	8.776		1	23.7	8.304		1	-9.2056	0.55445
1	23.84	7.359		1	28.49	11.216		1	-8.99405	-0.04496
1	23.15	6.179		1	19.63	11.059		1	-8.7825	0.77922
1	23.8	5.864		1	24.65	12.79		1	-8.57095	0.47952
1	25.26	6.336		1	16.92	8.933		1	-8.3594	1.37862
1	17.95	6.966		1	23.72	6.415		1	-8.14786	0.7043
1	17.95	7.753		1	16.29	4.683		1	-7.93631	1.37862
1	17.94	5.628		1	16.73	9.484		1	-7.51124	0.85415
1	23.49	4.841		1	11.25	7.753		1	-7.26816	0.7043
1	23.49	6.179		1	6.92001	4.683		1	-7.02508	1.004
1	26.48	5.706		1	9.92001	3.345		1	-6.78199	0.7043
1	26.96	6.966		1	0.02999	5.077		1	-6.53891	1.004
1	27.35	7.359		1	8.42999	2.479		1	-6.29583	0.47952
1	27.35	6.966		1	-2.81	4.132		1	-6.05274	1.07892
1	28.84	5.549		1	-6.27	4.683		1	-5.80966	0.62937
1	31.02	5.943		1	-4.77	1.85		1	-5.56658	1.3037
1	29.19	4.132		1	-18.8	6.572		1	-5.3235	0.92907
1	27.79	1.535		1	-19.36	6.1		1	-4.59425	1.45355
1	29.18	4.526		1	-15.57	3.581		1	-4.35116	0.47952
1	30.44	6.336		1	-18.77	2.086		1	-4.10808	1.37862
1	25.01	6.966		1	-16.13	3.188		1	-3.865	0.55445
1	26.75	6.021		1	-14.28	3.424		1	-3.62192	1.22877
1	27.29	5.706		1	-13.28	1.771		1	-3.37883	0.92907
1	28.05	3.503		1	-20.59	3.896		1	-3.13575	1.9031
1	31.72	4.762		1	-8.67002	4.841		1	-2.89267	0.47952
1	33.4	5.155		1	-10.76	5.628		1	-2.64958	0.92907
1	28.36	7.359		1	-6.97001	4.604		1	-2.4065	0.47952
1	28.36	4.919		1	-9.07999	5.628		1	-2.16342	1.67832
1	29.78	6.021		1	3.92999	5.155		1	-1.43417	1.37862
1	29.78	3.503		1	2.13	5.47		1	-0.70492	0.92907
1	31.84	4.054		1	2.77999	9.721		1	-0.46184	1.3037
1	25.88	6.887		1	3.55999	8.855		1	-0.14474	0.92907
1	28.84	4.132		1	2.73998	7.359		1	0.60458	1.37862
1	24.12	6.179		1	4.35	12.397		1	0.97924	1.22877
1	26.21	6.572		1	8.52999	7.674		1	1.3539	1.45355
1	26.49	5.392		1	20.32	5.628		1	1.72856	1.15385
1	25.38	6.73		1	17.9	4.998		1	2.47788	1.37862
1	25.38	7.281		1	18.28	4.447		1	2.85254	0.47952
1	24.6	6.021		1	24.41	6.1		1	3.2272	1.37862
1	25.12	5.706		1	20.18	7.202		1	3.60186	0.47952
1	23.16	6.179		1	17.78	12.397		1	3.97653	1.67832
1	26.57	4.919		1	20.98	8.855		1	4.35119	0.25475
1	28.56	4.762		1	23.67	3.739		1	4.72585	1.3037
1	25.07	3.896		1	27.14	6.257		1	5.10051	0.4046
1	24.66	3.424		1	23.7	5.313		1	5.47517	1.67832
1	27.83	4.368		1	24.26	7.674		1	5.84983	1.37862
1	28.81	6.415		1	18.63	6.887		1	6.22449	1.9031
1	29.54	4.368		1	22.91	8.461		1	6.97381	1.15385
1	30.58	5.392		1	25.39	8.933		1	7.34847	1.82817
1	32.24	5.785		1	22.9	8.146		1	7.72313	0.7043
1	32.52	7.753		1	18.26	7.044		1	8.09779	1.3037
1	29.22	5.155		1	20.5	5.392		1	8.47245	1.07892
1	26.01	8.461		1	14.38	3.975		1	12.2002	1.15385
1	26.01	7.438		1	17.6	3.66		1	12.4232	1.9031
1	32.34	6.494		1	17.1	1.299		1	12.6461	0.47952
1	32.34	7.044		1	17.77	3.424		1	12.869	1.45355
1	29.45	4.368		1	17.96	3.03		1	13.092	1.15385
1	26.87	8.933		1	8.19	6.887		1	13.3149	2.12787
1	25.98	9.878		1	10.79	8.068		1	13.5378	1.37862
1	29.87	5.628		1	-0.31	5.943		1	13.7607	2.35265
1	29.95	3.266		1	6.07	3.66		1	14.2066	1.52847
1	31.45	4.526		1	-2.63001	3.424		1	14.4295	2.12787
1	32.85	3.581		1	-6.92002	4.29		1	14.6524	0.92907
1	32.77	5.392		1	-11.02	2.401		1	14.8754	2.65235
1	27.54	4.526		1	-10.39	4.132		1	15.0983	1.37862
1	25.34	6.1		1	-9.82999	2.401		1	15.3212	2.05295
1	27.88	7.123		1	-12.03	3.266		1	15.5442	-0.04496
1	30.13	6.494		1	-15.97	1.377		1	15.7671	3.17682
1	30.58	5.392		1	-10.38	1.85		1	15.99	-0.04496
1	26.58	6.1		1	-14.91	3.581		1	16.2129	2.35265
1	22.08	4.998		1	-9.76999	2.873		1	16.4359	0.47952
1	22.08	5.234		1	-8.65	3.896		1	17.1046	1.9031
1	18.93	3.975		1	-13.19	2.558		1	17.3276	-0.04496
1	19.23	6.73		1	-1.28	3.66		1	17.5505	1.37862
1	21.38	5.785		1	-4.74	4.841		1	17.7734	0.32967
1	21.38	6.257		1	-6.35001	4.054		1	17.9421	1.67832
1	23.57	5.47		1	-2.88001	4.368		1	18.0687	1.15385
1	25.62	6.572		1	-2.04001	5.155		1	18.1952	1.3037
1	26.02	7.517		1	0.42001	5.628		1	18.3218	0.47952
1	25.66	5.234		1	4.10998	5.234		1	18.4483	1.37862
1	25.63	7.281		1	4.55999	4.368		1	18.5748	0.77922
1	24.38	7.753		1	13.49	6.179		1	18.8279	2.35265
1	24.91	6.808		1	11.29	4.841		1	18.9544	1.37862
1	25.36	8.146		1	17.44	5.392		1	19.081	2.87712
1	23.97	6.572		1	13.58	7.123		1	19.2075	1.22877
1	22.5	7.674		1	13.41	9.17		1	19.334	2.27772
1	21.54	8.304		1	16.08	7.989		1	19.4606	0.47952
1	20.09	6.336		1	24.13	12.161		1	19.5871	1.75325
1	20.09	5.864		1	21.05	8.225		1	19.7137	0.47952
1	21.41	7.281		1	26.15	8.461		1	19.8402	2.87712
1	24.91	7.674		1	23.3	9.957		1	19.9667	1.67832
1	25.79	9.248		1	20.99	5.864		1	20.0933	2.57742
1	24.36	8.146		1	21.02	10.586		1	20.2198	-0.19481
1	24.36	7.91		1	28.24	13.42		1	20.4729	2.05295
1	28.04	6.257		1	30.83	3.739		1	20.5994	-0.26973
1	26.06	7.044		1	26.53	4.211		1	20.7259	2.65235
1	20.8	7.202		1	24.35	3.188		1	20.8525	1.6034
1	19.62	8.068		1	22	4.526		1	20.979	2.05295
1	16.06	5.864		1	22.09	2.165		1	21.1056	-1.16883
1	17.37	6.494		1	23.27	4.683		1	21.2321	-0.19481
1	16.31	5.706		1	19.17	7.91		1	21.3586	-1.61838
1	14.17	6.651		1	15.57	4.604		1	21.4852	-0.19481
1	17.83	5.943		1	15.01	3.817		1	21.6117	-0.86913
1	20.6	7.989		1	14.91	5.549		1	21.7356	-0.04496
1	17.55	5.943		1	7.95001	7.359		1	21.905	-0.86913
1	18.07	7.91		1	-0.34	4.211		1	21.9897	0.02997
1	21.27	7.517		1	1.26998	2.637		1	22.0744	-0.94406
1	21.09	9.721		1	4.83999	4.132		1	22.1591	1.45355
1	20.76	8.304		1	-10.9	3.345		1	22.2437	-0.04496
1	19.7	7.989		1	-6.85001	2.558		1	22.3284	0.77922
1	18.41	8.383		1	-8.76999	2.086		1	22.4131	0.7043
1	20.93	6.415		1	-11.44	2.479		1	22.4978	2.65235
1	20.11	7.359		1	-11.08	4.29		1	22.5825	-0.04496
1	20.11	7.674		1	-14.14	4.919		1	22.6671	2.35265
1	20.08	8.304		1	-17.03	3.03		1	22.7518	-0.49451
1	21.3	7.832		1	-20.34	2.558		1	22.9212	2.35265
1	21.3	5.706		1	-17.01	4.054		1	23.0059	0.55445
1	20.37	6.257		1	-12.97	6.73		1	23.0906	1.67832
1	15.37	5.077		1	-14.44	7.202		1	23.1753	0.1049
1	17.41	7.595		1	-12.2	5.628		1	23.2599	1.004
1	18.73	6.336		1	-6.47001	3.345		1	23.3446	-0.49451
1	21	3.424		1	-3.79999	6.021		1	23.4293	2.12787
1	17.36	4.211		1	-0.17002	5.47		1	23.514	1.004
1	14.51	5.155		1	3.42999	3.896		1	23.5987	1.97802
1	15.64	4.998		1	2.42001	6.179		1	23.6834	0.25475
1	13.39	1.89		1	4.10998	8.383		1	23.7681	1.9031
1	14.35	1.684		1	14.76	11.137		1	23.8528	1.07892
1	15.98	2.295		1	11.45	12.161		1	24.0221	2.65235
1	15.95	4.375		1	1.52999	10.665		1	24.1068	0.92907
1	16.54	5.188		1	14.54	12.948		1	24.1915	4.001
1	9.58999	5.104		1	14.11	9.799		1	24.2762	1.6034
1	8.77999	6.613		1	12.91	6.415		1	24.2799	3.92607
1	11.3	6.121		1	17.99	6.1		1	24.2208	0.25475
1	12.95	5.466		1	13.98	9.17		1	24.1616	2.65235
1	12.95	3.383		1	19.75	8.225		1	24.1025	1.45355
1	15.15	2.442		1	29.36	5.785		1	24.0433	3.77622
1	10.42	2.644		1	22.8	12.712		1	23.9842	1.15385
1	10.42	1.826		1	22.09	9.406		1	23.925	3.4016
1	13.4	3.335		1	24.54	7.989		1	23.8067	0.7043
1	13.8	3.374		1	19.64	10.35		1	23.7475	1.9031
1	14.3	4.188		1	26.3	8.461		1	23.6884	-0.04496
1	16.37	3.901		1	26.68	7.91		1	23.6292	3.92607
1	14.42	5.654		1	23.09	11.61		1	23.5701	0.25475
1	14.42	6.591		1	22.77	8.855		1	23.5109	4.001
1	13.14	5.447		1	19.98	9.642		1	23.4518	2.35265
1	16.07	6.057		1	19.94	7.91		1	23.3926	4.9001
1	16.07	4.3		1	20.13	5.628		1	23.3334	2.72727
1	13.31	2.666		1	18.34	3.739		1	23.2743	6.32368
1	6.22	1.116		1	14.09	4.132		1	23.2151	4.001
1	9.88	1.034		1	16.47	6.494		1	23.0968	6.3986
1	9.88	0.688		1	8.95999	5.864		1	23.0376	1.37862
1	9.57	0.457		1	12.47	6.966		1	22.9785	6.62338
1	13.87	0.754		1	4.01998	5.706		1	22.9193	4.45055
1	13.87	0.869		1	-0.57001	6.73		1	22.8602	6.54845
1	11.76	0.985		1	6.74999	5.943		1	22.801	4.45055
1	7.33999	0.655		1	-0.82999	5.077		1	22.7419	6.3986
1	8.02999	1.216		1	-1.39002	2.794		1	22.6827	2.35265
1	8.39999	0.886		1	-5.72001	4.526		1	22.6236	4.9001
1	6.76	0.293		1	-14.74	2.558		1	22.5644	3.1019
1	11.25	0.623		1	-17.17	3.188		1	22.5052	4.37562
1	10.43	1.134		1	-13.09	5.077		1	22.381	3.1019
1	9.26998	0.458		1	12.67	2.503		1	22.0313	5.27473
1	11.76	0.771		1	17.96	3.195		1	21.8564	3.55145
1	11.62	0.903		1	11.81	3.152		1	21.6815	7.52248
1	11.62	0.409		1	18.31	3.477		1	21.5067	2.8022
1	9.23998	0.656		1	25.73	4.453		1	21.3318	7.52248
1	11.53	0.871		1	28.33	4.859		1	21.1569	5.12488
1	7.98	1.283		1	27.94	5.102		1	20.9821	7.07293
1	9.19	0.854		1	28.76	4.856		1	20.8072	1.6034
1	10.98	0.64		1	26.6	4.364		1	20.6323	4.75025
1	10.82	0.245		1	14.13	3.22		1	20.4575	3.02697
1	8.26	1.563		1	20	2.85		1	20.2826	4.3007
1	8.26	1.366		1	15.62	3.134		1	19.9329	2.42757
1	0.32	1.217		1	6.89001	2.969		1	19.758	3.85115
1	-0.92002	1.036		1	22.79	3.498		1	19.5832	1.15385
1	2.70999	0.872		1	26.29	3.578		1	19.4083	2.87712
1	4.76	1.696		1	26.86	4.229		1	19.2334	-0.26973
1	8.44	1.053		1	27.68	4.187		1	19.0586	3.77622
1	7.29	0.526		1	28.39	4.756		1	18.8837	-0.49451
1	2.20001	0.196		1	28.72	4.795		1	18.534	2.65235
1	-1.82001	0.724		1	27.96	4.385		1	18.3591	0.25475
1	-0.10001	1.433		1	17.46	4.016		1	18.1842	2.12787
1	3.54998	1.07		1	21.09	3.566		1	17.8345	0.47952
1	4.85	1.762		1	13.17	3.278		1	17.6597	3.55145
1	5.23998	1.251		1	5.63	4.822		1	17.4848	1.15385
1	0.23	0.279		1	9.39001	5.583		1	17.3099	3.47652
1	-1.29999	1.169		1	12.4	6.726		1	17.1267	0.92907
1	7.02999	1.285		1	14.27	5.199		1	16.8179	2.05295
1	0.01998	0.84		1	-1.70002	4.244		1	16.5091	1.3037
1	1.48	1.549		1	-1.00001	3.858		1	16.2003	3.4016
1	0.26	0.807		1	2.41	3.849		1	15.8915	1.9031
1	2.45999	0.61		1	4.76998	4.419		1	15.5827	2.12787
1	5.04998	0.808		1	4.58999	5.179		1	15.2739	-1.16883
1	5.70999	1.467		1	10.59	6.703		1	14.965	1.22877
1	3.48	1.912		1	3.04	5.366		1	14.3474	-1.01898
1	8.54	1.368		1	12.64	6.317		1	14.0386	1.9031
1	9.35	1.203		1	10.28	6.123		1	13.7298	-0.11988
1	10.08	1.088		1	14.26	7.455		1	13.421	2.12787
1	7.6	0.94		1	14.12	8.407		1	13.1122	0.92907
1	6.42001	1.83		1	13.77	7.832		1	12.8034	1.9031
1	4.20999	1.418		1	18.52	7.257		1	12.4946	0.25475
1	6.10998	1.748		1	10.49	7.064		1	12.1858	1.67832
1	7.01	1.023		1	14.46	8.207		1	11.877	1.37862
1	5.23	0.726		1	25.58	11.448		1	11.5682	1.67832
1	8.20999	1.221		1	14.13	8.776		1	11.2594	0.92907
1	12	1.913		1	12.97	7.82		1	10.6418	1.3037
1	15.72	2.061		1	25.15	10.488		1	10.0242	-1.61838
1	12.31	1.534		1	17.15	8.961		1	9.71535	-0.26973
1	10.05	2.259		1	18.07	8.577		1	9.40655	-0.71928
1	14.68	1.6		1	20.51	10.674		1	9.09774	1.22877
1	16.17	2.507		1	18.78	11.624		1	8.78893	0.25475
1	19.19	1.798		1	25.26	10.288		1	8.48013	0.92907
1	15.03	1.617		1	18.19	9.902		1	8.17132	0.25475
1	21.81	1.436		1	20.56	10.473		1	7.86252	0.55445
1	16.68	0.925		1	25.68	12.187		1	7.4913	0.25475
1	19.11	1.551		1	25.8	13.33		1	6.6518	0.77922
1	19.66	1.947		1	20.8	11.038		1	6.23205	-0.49451
1	22.77	1.386		1	25.81	12.371		1	5.39255	0.77922
1	24.46	1.848		1	24.07	13.13		1	4.9728	0.47952
1	24.33	1.601		1	20.61	11.411		1	4.55304	0.77922
1	24.48	1.321		1	23.24	12.364		1	4.13329	0.02997
1	26.41	2.326		1	26.66	13.507		1	3.29379	0.32967
1	22.06	2.063		1	23.91	12.741		1	2.87404	-1.16883
1	27.62	1.783		1	27.59	14.454		1	2.45429	0.77922
1	21.68	1.618		1	24.43	12.353		1	1.61478	-0.49451
1	28.4	1.964		1	25.06	13.305		1	1.19503	0.47952
1	25.31	1.206		1	27.52	14.448		1	0.77528	-0.41958
1	19.84	1.091		1	26.04	13.68		1	0.35553	0.55445
1	29.68	1.371		1	28.2	14.631		1	-0.06422	0.32967
1	26.15	1.8		1	25.89	13.484		1	-0.48397	1.004
1	27.46	2.113		1	26.83	14.435		1	-0.90372	0.62937
1	22.25	2.278		1	28.35	13.097		1	-1.32348	1.3037
1	27.16	1.141		1	27.72	14.618		1	-1.74323	0.85415
1	22.61	1.784		1	23.7	12.899		1	-2.58273	0.7043
1	27.68	1.949		1	23.68	11.753		1	-3.00248	0.25475
1	24.93	1.52		1	23.47	12.704		1	-3.84198	0.7043
1	22.47	2.064		1	26.12	13.656		1	-4.26173	-1.16883
1	25.27	1.405		1	24.18	12.701		1	-4.68149	0.1049
1	26.18	0.845		1	24.33	12.317		1	-5.0853	-0.49451
1	25.76	1.751		1	28.17	14.221		1	-5.25001	0.55445
1	21.08	2.246		1	23.26	12.503		1	-5.41472	-0.49451
1	21.72	1.653		1	20.1	10.786		1	-5.57943	0.77922
1	18.7	1.389		1	20.47	11.546		1	-5.74415	-0.11988
1	20.18	1.851		1	20.46	10.971		1	-5.90886	0.32967
1	20.19	1.076		1	16.03	9.442		1	-6.07357	-0.26973
1	21.03	1.274		1	20.42	11.536		1	-6.56771	0.17982
1	22.25	1.768		1	22.05	10.009		1	-6.73242	0.77922
1	11.88	2.032		1	12.43	8.291		1	-6.89713	0.55445
1	18.35	1.422		1	15.88	9.623		1	-7.06184	0.77922
1	17.93	2.148		1	19.78	10.193		1	-7.22655	0.25475
1	11.21	2.378		1	19.52	8.666		1	-7.39127	0.55445
1	13.15	1.555		1	12.03	6.948		1	-7.55598	0.25475
1	15.03	1.011		1	14.15	8.281		1	-7.72069	0.55445
1	16.22	1.95		1	9.57998	7.133		1	-7.8854	-0.04496
1	16.63	1.703		1	9.32998	6.176		1	-8.05011	0.77922
1	10.99	1.39		1	11.03	6.936		1	-8.21483	0.4046
1	9.14999	1.242		1	10.13	5.981		1	-8.54425	0.55445
1	11.3	2.149		1	8.98998	7.313		1	-8.70896	-0.26973
1	10.71	1.836		1	11.57	6.167		1	-8.87367	0.55445
1	9.74999	1.473		1	11.65	6.928		1	-9.03839	0.25475
1	4.70001	1.984		1	5.91	4.637		1	-9.2031	0.55445
1	8.45001	1.16		1	7.76	6.351		1	-9.53252	-0.04496
1	6.42001	1.753		1	4.85998	5.015		1	-9.86195	0.02997
1	4.92999	1.358		1	7.02999	0.91		1	-10.1588	-0.49451
1	3.07	1.127		1	-1.48002	0.465		1	-10.2656	-0.11988
1	1.17001	2.446		1	-1.48002	0.197		1	-10.4792	-0.79421
1	3.23998	1.589		1	-4.60999	0.108		1	-10.586	-0.19481
1	0.48998	1.111		1	0.51998	0.145		1	-10.6928	-0.94406
1	-1.44001	1.424		1	-1.72001	0.306		1	-10.7996	0.25475
1	-5.38001	1.079		1	-1.76002	0.466		1	-10.9064	-0.04496
1	-2.42002	0.782		1	-0.60999	0.199		1	-11.0132	0.32967
1	-1.92002	0.288		1	1.35998	0.413		1	-11.12	-0.26973
1	-2.85001	0.963		1	-0.21	0.039		1	-11.2269	0.25475
1	-2.24	1.342		1	4.16	0.45		1	-11.3337	-0.71928
1	-2.12	1.062		1	2.07	0.361		1	-11.4405	0.02997
1	-3.07001	1.639		1	2.07	0.093		1	-11.5473	-0.49451
1	-0.79001	1.755		1	4.35998	0.682		1	-11.7609	0.55445
1	-1.27	1.87		1	7.79	0.879		1	-11.8677	-0.26973
1	-0.99	1.524		1	3.27999	0.469		1	-12.0813	0.7043
1	-4.94001	2.2		1	0.64999	0.237		1	-12.1881	0.4046
1	-5.93	2.546		1	2.57998	0.344		1	-12.2949	0.7043
1	-5.93	1.524		1	5.20999	0.559		1	-12.4017	-0.79421
1	0.44	0.997		1	4.79	0.452		1	-12.5085	0.32967
1	1.08999	1.393		1	4.79	0.577		1	-12.6153	-0.11988
1	4.42001	1.179		1	6.39001	1.024		1	-12.7221	0.47952
1	0.99999	0.997		1	8.33999	0.471		1	-12.8289	0.25475
1	5.70001	0.866		1	8.33999	0.918		1	-13.0425	0.7043
1	5.32	0.503		1	6.29998	1.061		1	-13.1494	0.47952
1	2.83999	1.327		1	5.39001	0.989		1	-13.2561	1.004
1	1.70001	0.635		1	2.32998	0.847		1	-13.363	0.77922
1	0.97	1.146		1	1.58999	0.544		1	-13.0967	0.7043
1	-0.98002	0.981		1	4.07	0.937		1	-12.8964	0.25475
1	4.51	1.245		1	2.69	0.777		1	-12.696	0.77922
1	6.82998	0.833		1	2.69	0.741		1	-12.4957	-0.04496
1	7.02999	0.603		1	3.63	0.491		1	-12.0951	1.004
1	5.01998	0.767		1	1.36999	0.831		1	-11.8947	0.77922
1	9.01	1.13		1	-2.64002	0.635		1	-11.4941	1.004
1	5.26	1.377		1	-0.92002	0.724		1	-11.2938	-0.04496
1	15.72	1.542		1	-0.84	1.01		1	-11.0935	1.004
1	9.94	1.213		1	-0.09	1.118		1	-10.8931	0.77922
1	6.17001	0.735		1	-1.64002	0.618		1	-10.6928	1.004
1	11.32	1.114		1	0.22	0.743		1	-10.2922	-0.26973
1	18.52	0.933		1	4.04	0.922		1	-10.0918	0.85415
1	9.30999	1.164		1	7.38	1.101		1	-9.89152	0.55445
1	6.17999	0.982		1	11.94	1.209		1	-9.6912	1.004
1	6.17999	0.669		1	11.94	1.03		1	-9.49087	0.4046
1	12.29	0.999		1	11.19	2.137		1	-9.09023	1.004
1	10.8	0.604		1	14.6	1.53		1	-8.68958	0.25475
1	14.07	0.868		1	14.44	1.888		1	-8.28894	1.3037
1	10.46	1.247		1	7.05999	1.246		1	-8.08861	-0.26973
1	10.37	1.033		1	8.63	1.174		1	-7.88829	0.62937
1	12.38	0.242		1	2.98998	1.389		1	-7.68797	-0.11988
1	14.29	1.148		1	2.01998	0.372		1	-7.48765	1.004
1	16.42	1.362		1	1.82	0.961		1	-7.27128	0.47952
1	14.93	0.934		1	4.97	0.783		1	-6.58477	1.3037
1	13.71	0.621		1	2.49999	0.658		1	-6.35593	0.7043
1	13.71	0.308		1	0.32	0.337		1	-5.89825	1.67832
1	13.71	0.555		1	1.29	0.534		1	-5.66941	0.47952
1	16.4	0.868		1	1.45001	0.409		1	-5.44057	1.3037
1	17.91	0.49		1	6.92999	1.141		1	-5.21173	0.77922
1	21.17	0.308		1	13.44	1.606		1	-4.9829	1.3037
1	19.17	0.984		1	14.31	1.713		1	-4.75406	0.47952
1	18.5	0.753		1	9.82	1.892		1	-4.52522	1.9031
1	20.88	0.265		1	5.05999	1.071		1	-4.29638	1.22877
1	18.28	0.53		1	13.35	2.624		1	-3.8387	2.12787
1	19.44	0.981		1	13.35	2.196		1	-2.69451	2.05295
1	19.44	0.558		1	10.56	2.571		1	-2.46567	-0.49451
1	22.45	0.399		1	20.04	1.233		1	-2.23683	0.32967
1	22.45	0.585		1	13.57	2.09		1	-2.00799	-0.26973
1	16.52	0.268		1	13.57	2.411		1	-1.77915	2.12787
1	16.13	0.401		1	8.13	0.591		1	-1.55032	1.37862
1	14.53	0.136		1	8.13	1.466		1	-1.32148	2.12787
1	14.53	0.243		1	9.17999	1.716		1	-0.8638	0.25475
1	20.71	0.534		1	12.93	1.502		1	-0.63496	1.67832
1	23.74	0.615		1	12.93	2.913		1	-0.33626	1.07892
1	25.05	0.43		1	14.67	2.11		1	0.01679	2.42757
1	21.49	0.669		1	12.13	2.574		1	0.36983	1.67832
1	24.02	0.802		1	13.59	2.77		1	0.72288	1.97802
1	22.39	0.723		1	12.43	3.163		1	1.07592	1.37862
1	17.08	0.776		1	11.71	3.539		1	1.42896	2.12787
1	17.08	0.115		1	13.56	1.843		1	1.78201	1.45355
1	16.63	0.406		1	13.67	2.593		1	2.13505	2.12787
1	23.93	0.592		1	15.95	2.754		1	2.48809	0.7043
1	24.97	0.725		1	15.95	2.611		1	3.19418	1.45355
1	26.11	0.593		1	10.7	1.88		1	3.54723	0.47952
1	26.56	0.7		1	10.7	2.38		1	3.90027	1.97802
1	27.07	0.568		1	12.06	2.059		1	4.25331	1.45355
1	23.15	0.675		1	15.16	2.434		1	4.60636	2.65235
1	25.24	0.728		1	17.05	2.488		1	4.9594	1.82817
1	27.99	0.437		1	13.25	2.202		1	5.31245	2.42757
1	26.89	0.147		1	9.98998	1.988		1	5.66549	1.004
1	25.65	0.597		1	8.13	1.292		1	6.01853	2.35265
1	28.62	1.048		1	4.07	1.846		1	6.37158	1.22877
1	22.87	0.572		1	14.51	1.864		1	6.72462	2.65235
1	27.49	0.122		1	17.55	2.24		1	7.43071	1.22877
1	24.84	1.446		1	15.97	2.561		1	7.78375	1.97802
1	24.84	0.15		1	16.97	3.133		1	8.1368	1.6034
1	27.44	0.071		1	14.21	2.936		1	8.84288	4.3007
1	28.45	0.945		1	14.21	2.044		1	9.19593	2.05295
1	28.45	1.343		1	10.13	2.241		1	9.54897	2.35265
1	31.8	0.708		1	15.13	2.384		1	10.2473	1.45355
1	29.46	0.973		1	15.28	2.723		1	10.4767	2.35265
1	24.58	0.709		1	15.28	1.546		1	10.7061	1.37862
1	28.63	1.848		1	16.72	2.831		1	10.9355	2.65235
1	29.72	1.955		1	17.86	1.939		1	11.3943	1.82817
1	25.72	1.85		1	18.2	2.439		1	11.8531	2.87712
1	24.34	1.374		1	19.49	2.154		1	12.0825	2.35265
1	29.1	1.03		1	19.49	2.332		1	12.3119	2.87712
1	25.57	0.13		1	23.2	2.082		1	12.5413	2.05295
1	23.31	0.475		1	26.64	3.011		1	12.7707	2.42757
1	25.3	1.217		1	27.34	2.797		1	13.0001	0.47952
1	24.75	0.026		1	20.31	2.333		1	13.2295	2.65235
1	27.88	0.794		1	23.69	2.673		1	13.4589	0.32967
1	28.09	1.086		1	17.5	3.083		1	13.6883	1.9031
1	28.03	2.569		1	20.02	3.387		1	14.1471	-0.26973
1	27.66	1.167		1	16.86	2.816		1	14.3765	2.65235
1	27.47	2.253		1	18.59	3.655		1	14.6059	1.82817
1	25.59	1.856		1	20.35	3.816		1	14.8353	3.25175
1	27.84	3.816		1	19.33	3.691		1	15.0647	-0.94406
1	25.52	5.088		1	17.93	3.621		1	15.2941	2.2028
1	28.63	4.108		1	17.63	4.139		1	15.5235	0.25475
1	27.96	5.3		1	16.86	3.478		1	15.7529	2.87712
1	25.16	3.5		1	19.16	3.854		1	15.9823	1.6034
1	21.39	0.588		1	22.4	3.729		1	16.2117	2.42757
1	24.98	4.163		1	23.66	3.229		1	16.8999	1.15385
1	28.63	5.09		1	23.66	3.604		1	17.1293	3.17682
1	30.63	4.403		1	21.7	3.766		1	17.3598	1.52847
1	27.33	2.258		1	26.3	3.659		1	17.5912	2.65235
1	24.56	3.08		1	24.67	3.998		1	17.8225	1.37862
1	19.38	4.378		1	22.38	3.927		1	18.0539	2.87712
1	20.49	1.28		1	19.3	3.213		1	18.5166	0.02997
1	24.11	1.757		1	22.3	3.66		1	18.5166	-0.04496
1	27.94	2.261		1	25.82	3.464		1	18.748	1.67832
1	29.46	4.618		1	27.05	3.178		1	18.9794	0.92907
1	25.57	4.83		1	24.78	3.732		1	19.2107	2.87712
1	26.59	5.175		1	21.89	3.536		1	19.4421	1.82817
1	25.66	4.407		1	23.84	3.59		1	20.1362	3.4016
1	27.62	5.281		1	23.15	3.965		1	20.5989	1.6034
1	28.52	3.455		1	21.79	3.679		1	20.8303	2.5025
1	28.48	4.462		1	23.8	3.965		1	21.0617	0.92907
1	27.41	0.782		1	23.15	3.591		1	21.293	2.87712
1	29.01	5.548		1	17.95	3.734		1	21.5244	2.12787
1	29.01	4.966		1	17.94	3.895		1	21.7558	2.95205
1	23.03	5.946		1	17.94	4.002		1	21.9871	1.82817
1	24.71	6.397		1	21.34	4.323		1	22.2185	3.25175
1	27.92	5.153		1	26.48	3.235		1	22.6812	1.6034
1	28.22	4.253		1	26.96	3.717		1	22.9126	3.02697
1	27.93	5.604		1	26.96	4.11		1	23.144	1.6034
1	27.89	4.36		1	28.84	3.771		1	23.3753	3.1019
1	21.77	1.395		1	31.02	3.79		1	23.6067	1.82817
1	25.55	0.865		1	29.19	3.986		1	24.0694	2.42757
1	24.22	1.846		1	27.79	4.129		1	24.2861	1.3037
1	24.34	4.123		1	29.57	3.862		1	24.2823	1.97802
1	27.61	1.82		1	29.18	3.255		1	24.2785	-0.26973
1	26.42	4.627		1	30.44	3.755		1	24.267	0.32967
1	26.42	6.402		1	27.18	3.613		1	24.2594	-0.79421
1	23.27	5.237		1	25.01	3.363		1	24.2556	0.02997
1	25.45	3.94		1	26.75	3.667		1	24.2518	-0.26973
1	26.19	3.623		1	27.29	3.863		1	24.2479	0.02997
1	25.07	0.87		1	28.05	3.739		1	24.2441	-0.79421
1	20.57	1.373		1	30.96	3.489		1	24.2403	0.92907
1	20.91	6.855		1	31.72	3.632		1	24.2365	-0.26973
1	23.69	7.888		1	33.4	3.668		1	24.2327	1.15385
1	21.15	5.823		1	30.88	3.972		1	24.2289	-0.94406
1	20.87	2.884		1	28.36	3.811		1	24.2213	1.97802
1	20.87	7.042		1	29.73	3.205		1	24.2174	0.25475
1	21.49	6.46		1	29.78	4.329		1	24.2136	2.87712
1	23.19	8.207		1	30.06	4.08		1	24.2098	1.004
1	19.17	9.585		1	31.84	4.508		1	24.206	2.05295
1	20.46	8.129		1	31.71	3.92		1	24.2022	0.7043
1	21.41	3.204		1	25.88	3.188		1	24.1984	1.9031
1	14.68	6.938		1	28.84	3.67		1	24.1945	1.6034
1	15.94	6.436		1	24.12	3.546		1	24.1907	3.47652
1	14.98	1.749		1	26.98	4.153		1	24.1869	2.05295
1	17.02	3.868		1	26.49	3.975		1	24.1831	2.87712
1	13.56	5.378		1	28.05	4.493		1	24.1793	2.35265
1	13.18	3.631		1	25.38	3.832		1	24.1717	3.55145
1	11.86	8.318		1	24.6	4.332		1	24.1456	2.05295
1	10.23	7.444		1	25.18	3.976		1	24.1023	3.25175
1	10.01	9.457		1	25.12	3.637		1	24.059	2.65235
1	10.01	9.828		1	23.16	4.137		1	24.0157	3.4016
1	14.8	6.916		1	26.57	3.941		1	23.9291	1.6034
1	12.8	9.326		1	28.56	4.316		1	23.8425	3.55145
1	14.33	9.936		1	25.07	3.941		1	23.7992	1.37862
1	6.72	2.258		1	24.66	3.317		1	23.7558	2.95205
1	6.42001	7.898		1	27.03	4.674		1	23.6692	0.92907
1	2.42001	9.302		1	27.83	3.424		1	23.6259	2.42757
1	1.58999	8.508		1	29.54	3.889		1	23.5826	1.82817
1	0.22	2.948		1	30.58	4.71		1	23.5393	3.1019
1	0.04998	7.397		1	32.24	4.853		1	23.496	-0.26973
1	-1.50001	8.536		1	32.24	5.478		1	23.4527	1.67832
1	0.85998	10.178		1	31.75	5.086		1	23.3661	1.15385
1	-4.95002	7.187		1	31.75	4.836		1	23.2795	3.4016
1	-0.54001	2.792		1	26.01	4.426		1	23.2361	1.97802
1	-3.22001	7.082		1	31.42	5.39		1	23.1495	2.65235
1	-0.54001	8.857		1	32.34	6.176		1	23.1062	0.25475
1	-6.28	9.228		1	29.45	4.337		1	23.0196	1.6034
1	-5.38001	2.635		1	25.98	5.426		1	22.9763	3.4016
1	-5.69001	8.249		1	25.98	4.695		1	22.8897	2.95205
1	-2.79001	6.741		1	29.87	5.338		1	22.8464	4.001
1	-0.76002	8.515		1	30.28	5.873		1	22.723	2.8022
1	-1.87	7.166		1	31.45	5.213		1	22.5373	4.001
1	-2.88001	5.789		1	32.85	4.714		1	22.3516	3.32667
1	-2.88001	2.612		1	32.77	5.089		1	21.7945	3.7013
1	-3.06	2.957		1	27.54	5.874		1	21.6089	2.87712
1	-2.02	7.564		1	25.34	5.161		1	21.4232	3.77622
1	-2.60999	8.253		1	26.72	4.108		1	21.2375	1.3037
1	0.45999	7.459		1	27.88	4.215		1	21.0518	2.27772
1	0.26998	6.957		1	27.88	4.929		1	20.8661	-1.39361
1	-0.85999	6.454		1	30.58	5.055		1	20.4947	2.87712
1	-0.37	7.354		1	30.58	4.858		1	20.309	2.35265
1	-1.50001	5.21		1	28.16	4.163		1	19.9377	3.17682
1	-1.29001	7.647		1	28.16	5.18		1	19.5663	1.004
1	-0.37	8.442		1	22.08	4.342		1	19.3806	2.87712
1	1.29	7.675		1	18.93	5.145		1	19.1949	1.37862
1	0.82	5.027		1	19.23	3.468		1	18.8236	3.55145
1	-1.10001	6.299		1	19.23	4.485		1	18.6379	3.77622
1	3.63	4.234		1	23.16	4.325		1	18.4522	1.6034
1	4.13	7.571		1	25.62	4.897		1	18.0808	3.17682
1	3.10998	6.406		1	25.62	5.004		1	17.7095	-0.71928
1	3.27999	5.719		1	26.02	4.361		1	17.3381	1.97802
1	4.33999	6.514		1	25.66	4.808		1	17.1472	-0.71928
1	1.49999	2.331		1	25.63	4.237		1	16.6103	1.45355
1	4.63	7.176		1	24.38	4.933		1	16.3419	-0.04496
1	3.04	5.297		1	24.91	4.237		1	16.0734	0.77922
1	3.26	6.383		1	24.91	4.077		1	15.5366	0.25475
1	3.70999	4.689		1	23.97	3.328		1	14.9997	0.77922
1	5.76	7.099		1	22.5	3.185		1	14.4628	0.25475
1	8.82998	5.035		1	21.54	2.936		1	13.6574	2.12787
1	0.44	3.182		1	20.09	2.507		1	13.389	-0.04496
1	-0.46	2.944		1	21.59	3.507		1	12.8521	1.004
1	4.67999	6.943		1	21.41	3.436		1	12.3152	0.25475
1	1.39001	5.461		1	24.91	4.168		1	11.7783	1.45355
1	5.48	5.885		1	25.79	4.079		1	11.5099	0.1049
1	5.80999	3.581		1	24.35	3.169		1	11.2415	-0.04496
1	7.27999	3.026		1	24.36	3.794		1	10.1677	1.45355
1	2.79	2.391		1	24.36	4.115		1	9.89922	0.25475
1	8.45999	3.213		1	28.04	4.812		1	9.36234	1.3037
1	13.82	4.14		1	26.06	5.116		1	9.09389	-0.26973
1	11.55	5.994		1	20.8	3.866		1	8.77278	0.77922
1	9.95001	5.12		1	22.87	3.706		1	8.04865	0.47952
1	6.73998	3.718		1	19.62	3.974		1	7.68658	1.004
1	11.07	4.724		1	16.06	2.172		1	6.96244	0.62937
1	12.67	6.923		1	16.31	2.547		1	6.60037	1.004
1	9.51998	7.373		1	16.31	2.779		1	6.2383	0.47952
1	9.51998	6.288		1	14.17	1.851		1	5.51416	0.77922
1	14.59	5.759		1	17.83	2.405		1	5.15209	-0.49451
1	14.81	6.316		1	17.55	0.942		1	4.06588	0.32967
1	16.04	6.951		1	18.07	3.155		1	-8.34954	0.7043
1	12.43	3.986		1	21.27	2.87		1	-9.52299	-0.26973
1	11.69	6.238		1	21.09	1.175		1	-9.91414	1.004
1	16.27	7.456		1	20.76	1.407		1	-10.6964	-0.04496
1	11.82	7.959		1	19.7	2.264		1	-11.4787	0.47952
1	13.03	7.086		1	18.41	1.586		1	-14.2289	0.1049
1	15.76	4.677		1	20.93	2.478		1	-14.3018	3.17682
1	20.2	4.333		1	21.15	1.836		1	-14.326	-0.41958
1	19.74	7.246		1	20.08	1.176		1	-14.4231	0.02997
1	16.09	6.85		1	21.3	0.891		1	-14.496	0.25475
1	13.78	6.215		1	20.37	1.926		1	-14.6174	0.47952
1	13.78	5.527		1	16.73	1.748		1	-14.6902	0.62937
1	18.46	6.586		1	16.73	2.087		1	-14.6648	0.25475
1	15.91	5.581		1	15.37	1.392		1	-14.6107	-0.19481
1	17.74	3.913		1	17.41	1.321		1	-14.4484	1.004
1	20.89	6.985		1	18.73	1.517		1	-14.2861	0.55445
1	22.98	5.556		1	21	1.589		1	-14.232	0.47952
1	18.32	5.821		1	17.36	2.231		1	-13.9614	3.47652
1	20.77	5.954		1	15.64	0.875		1	-13.9073	0.47952
1	24.82	5.451		1	15.64	1.482		1	-13.745	1.9031
1	23.94	2.301		1	13.39	0.626		1	-13.6909	0.92907
1	25.73	2.884		1	15.98	1.287		1	-13.5827	1.67832
1	25.73	4.182		1	15.95	1.109		1	-13.4745	1.37862
1	18.33	4.765		1	16.54	1.323		1	-13.3122	2.35265
1	19.38	7.546		1	9.58999	0.877		1	-13.2581	0.7043
1	20.8	7.864		1	8.77999	1.77		1	-12.7605	1.45355
1	22.11	6.673		1	11.3	1.431		1	-12.0213	3.55145
1	24.79	5.747		1	11.18	1.253		1	-11.2821	1.37862
1	24.79	6.277		1	12.95	1.128		1	-9.434	1.6034
1	22.09	7.363		1	15.48	1.557		1	-8.69478	1.22877
1	25.07	4.477		1	15.48	1.718		1	-8.32517	2.42757
1	21.49	5.987		1	13.4	1.129		1	-7.58595	1.82817
1	23.91	5.484		1	13.4	0.487		1	-6.84673	2.42757
1	20.58	2.307		1	14.3	2.272		1	-6.47711	0.77922
1	23.56	1.778		1	16.69	1.612		1	-5.36828	1.45355
1	16.72	2.123		1	16.37	1.701		1	-4.25945	1.67832
1	24.58	1.62		1	12.8	1.541		1	-3.15061	1.52847
1	24.58	4.215		1	12.8	0.934		1	-2.41139	0.55445
1	24.81	5.089		1	16.71	0.685		1	-2.02786	1.9031
1	25.56	7.287		1	13.14	1.238		1	-0.84481	1.15385
1	26.74	6.52		1	16.07	0.614		1	-0.45046	-0.26973
1	17.92	5.409		1	6.22	0.989		1	0.73259	2.42757
1	17.92	4.509		1	5.89001	0.454		1	1.91564	0.32967
1	23.73	5.384		1	9.88	0.633		1	2.70434	1.82817
1	24.76	4.96		1	9.57	1.151		1	4.28174	1.82817
1	24.76	5.332		1	9.57	1.329		1	5.46479	0.47952
1	25.81	3.294		1	13.87	1.454		1	5.85914	1.75325
1	29.87	3.744		1	13.87	0.294		1	7.04219	1.37862
1	28.41	4.539		1	11.76	1.794		1	7.83089	2.35265
1	27.92	2.871		1	8.02999	0.723		1	8.61959	1.004
1	29.28	1.23		1	8.39999	0.974		1	9.79073	2.42757
1	25.76	4.064		1	11.25	0.76		1	10.1982	0.25475
1	23.02	5.07		1	10.43	1.189		1	11.2168	1.6034
1	26.36	1.973		1	9.26998	1.242		1	11.828	0.55445
1	26.36	5.68		1	13.12	0.475		1	12.2354	2.12787
1	26.23	4.886		1	11.76	0.922		1	12.4391	1.75325
1	27.39	3.272		1	13.16	1.118		1	13.254	2.8022
1	25.63	2.186		1	11.62	0.672		1	13.8652	1.75325
1	22.92	1.843		1	9.23998	1.494		1	14.4764	0.77922
1	27.7	2.24		1	12.59	0.726		1	15.2913	2.57742
1	26.82	2.506		1	11.53	0.851		1	15.6988	0.32967
1	27.18	2.4		1	5.1	0.977		1	16.2656	2.57742
1	29.68	0.997		1	7.98	0.852		1	16.6164	2.65235
1	30.92	0.786		1	10.82	0.692		1	16.9672	1.37862
1	27.15	1.316		1	10.82	1.031		1	17.1425	2.87712
1	21.31	2.216		1	6.39001	0.96		1	17.4933	1.37862
1	25.28	1.237		1	0.32	1.371		1	17.6687	2.65235
1	27.92	2.032		1	0.32	1.228		1	17.844	1.22877
1	29.78	2.774		1	-0.92002	0.979		1	18.1948	2.42757
1	29.31	2.854		1	2.70999	0.854		1	18.3702	-0.71928
1	26.47	2.378		1	4.76	0.997		1	19.0717	2.12787
1	25.04	1.955		1	6.54	0.926		1	19.7732	-0.79421
1	27.42	1.32		1	7.29	1.051		1	20.4747	1.07892
1	26.18	1.453		1	8.66	0.873		1	21.0009	1.75325
1	26.18	2.141		1	9.85998	1.248		1	21.1762	2.65235
1	25.04	1.639		1	2.20001	0.82		1	21.4229	1.004
1	25.04	2.91		1	-1.82001	0.678		1	21.5776	0.55445
1	24.83	1.322		1	-0.10001	0.999		1	21.8871	1.75325
1	28.02	0.608		1	4.85	0.821		1	22.1965	2.87712
1	27.05	2.144		1	4.85	1.107		1	22.2739	0.92907
1	27.84	1.086		1	5.1	0.839		1	22.5833	2.42757
1	25.98	1.669		1	5.1	0.964		1	22.7381	0.77922
1	25.98	1.06		1	-1.29999	1.108		1	22.9702	2.57742
1	26.2	0.372		1	-1.29999	0.911		1	23.2796	3.77622
1	27.1	1.935		1	-1.10001	0.761		1	23.4344	-0.04496
1	27.65	2.385		1	0.26	0.938		1	23.6665	4.3007
1	28.57	2.147		1	2.41	1.115		1	23.6581	1.37862
1	29.23	1.353		1	5.70999	1.292		1	23.5922	6.02398
1	25.72	1.619		1	3.48	1.469		1	23.5593	7.37263
1	25.72	1.487		1	9.13	1.558		1	23.5428	5.64935
1	25.24	0.958		1	10.08	1.381		1	23.5099	6.77323
1	25.75	1.17		1	6.48	1.558		1	23.4769	4.001
1	26.32	0.588		1	8.07	1.912		1	23.4275	9.02098
1	26.32	1.171		1	6.10998	1.823		1	23.411	6.24875
1	26.54	1.41		1	8.11999	1.646		1	23.3616	8.27173
1	24.92	1.887		1	4.32998	1.823		1	23.3451	3.77622
1	24.92	0.934		1	7.63	2		1	23.3122	4.52547
1	28.57	1.279		1	12.52	2.265		1	23.2957	-0.49451
1	31.28	1.862		1	16.77	2.177		1	23.2628	7.37263
1	25.62	1.121		1	15.94	2.088		1	23.2463	0.92907
1	27.83	0.248		1	12.31	2.973		1	23.2133	6.62338
1	25.58	0.593		1	10.05	2.796		1	23.1969	5.34965
1	27.23	0.434		1	14.93	2.619		1	22.9107	4.6004
1	28.67	1.123		1	17.25	2.531		1	22.9107	4.22577
1	29.23	1.706		1	14.76	2.796		1	22.5537	5.42458
1	27.26	0.594		1	14.36	2.619		1	22.3752	4.15085
1	28.15	0.965		1	18.34	2.796		1	22.0181	3.32667
1	27.92	1.681		1	19.79	2.973		1	21.8396	3.1019
1	30.44	0.781		1	14.11	2.796		1	21.661	4.97502
1	28.4	1.364		1	19.49	2.973		1	21.304	2.12787
1	27.74	1.55		1	19.11	3.062		1	21.1255	3.47652
1	28.77	1.392		1	20.65	2.973		1	20.947	2.05295
1	28.06	0.81		1	26.54	3.15		1	20.7684	3.77622
1	20.53	0.651		1	16.25	3.239		1	20.5899	2.35265
1	23.17	1.181		1	24.48	3.504		1	20.2328	2.87712
1	24.84	0.6		1	27.37	3.327		1	20.0543	2.05295
1	25.65	0.495		1	22.06	3.239		1	19.8758	3.17682
1	25.65	0.627		1	19.54	3.327		1	19.5188	0.47952
1	25.93	1.237		1	26.93	3.239		1	18.9832	1.3037
1	24.84	0.787		1	26.81	2.973		1	18.8046	-0.79421
1	24.84	0.973		1	20.17	2.796		1	18.6261	1.9031
1	24.86	0.603		1	24.8	2.973		1	18.4476	1.37862
1	25.27	1.053		1	28.53	2.796		1	18.2691	1.67832
1	25.27	0.472		1	26	2.619		1	18.0906	-0.79421
1	25.52	0.737		1	24.59	2.708		1	17.7277	1.52847
1	25.86	0.923		1	19.8	2.885		1	17.456	1.07892
1	25.3	1.162		1	29.47	3.062		1	17.1843	1.67832
1	25.5	0.739		1	26.15	3.239		1	16.641	0.92907
1	20.24	0.899		1	22.49	3.327		1	16.3693	1.9031
1	17.55	1.058		1	25.8	3.593		1	16.0977	1.37862
1	20.05	0.714		1	22.11	3.77		1	15.826	1.75325
1	20.72	0.397		1	21.27	3.593		1	15.5543	0.92907
1	19.27	1.112		1	23.87	3.504		1	15.2826	1.6034
1	20.76	0.637		1	24.08	3.593		1	15.011	-0.26973
1	21.92	0.796		1	26.13	3.77		1	14.7393	0.25475
1	23.06	0.558		1	27.39	3.947		1	14.196	-0.19481
1	22.68	0.761		1	27.27	3.77		1	13.1093	1.82817
1	22.42	1.292		1	24.78	3.593		1	12.8376	2.12787
1	19.66	1.204		1	26.18	3.504		1	12.2943	1.3037
1	18.27	1.558		1	26.61	3.593		1	11.7509	0.85415
1	19.46	1.735		1	24	3.416		1	11.2076	-0.79421
1	16.07	1.381		1	18.35	3.239		1	10.6642	-1.16883
1	15.4	1.912		1	21.72	2.973		1	10.3926	0.4046
1	15.62	1.558		1	20.37	2.708		1	9.57756	0.55445
1	15.62	2.088		1	21.55	2.531		1	8.16397	1.6034
1	20.5	3.416		1	19.3	2.354		1	7.4371	0.62937
1	16.28	4.655		1	21.86	2.442		1	7.07367	-0.64436
1	17.41	6.071		1	24.15	2.531		1	5.25651	0.02997
1	14.67	7.221		1	14.38	2.265		1	3.80277	-1.01898
1	14.46	6.69		1	17.67	2.177		1	2.34904	0.55445
1	14.6	5.628		1	11.21	2.088		1	1.62218	0.92907
1	13.55	4.389		1	12.05	1.823		1	0.16844	0.25475
1	13.45	5.451		1	15.03	1.912		1	-0.92186	0.77922
1	13.41	6.602		1	14.21	2.088		1	-1.6531	0.7043
1	14.4	5.54		1	16.63	1.912		1	-2.08654	0.02997
1	15.21	6.071		1	10.99	1.823		1	-2.95344	0.47952
1	15.21	5.186		1	11.18	1.735		1	-4.25378	0.02997
1	15.04	6.956		1	9.1	1.646		1	-5.55412	0.55445
1	11.24	7.133		1	4.57998	1.823		1	-6.85446	0.32967
1	12.27	6.248		1	10.34	1.558		1	-7.72135	0.1049
1	14.16	6.071		1	8.27999	1.381		1	-9.88859	0.7043
1	13.25	6.513		1	6.04998	1.558		1	-11.6224	-0.19481
1	12.33	7.221		1	7.79	1.381		1	-12.9227	-0.41958
1	11.89	7.044		1	3.94	1.292		1	-14.8399	0.77922
1	12.1	5.894		1	2.41	1.204		1	-14.8176	0.02997
1	12.05	4.212		1	2.26998	0.938		1	-14.7952	0.47952
1	6.86999	3.681		1	4.58999	1.115		1	-14.7841	-0.94406
1	7.70999	5.274		1	4.14999	1.204		1	-14.7729	0.25475
1	7.52999	4.124		1	0.48998	1.115		1	-14.7395	0.62937
1	8.55999	2.885		1	4.29998	0.938		1	-14.7172	0.02997
1	6.82	2.442		1	1.89999	0.85		1	-14.6949	0.55445
1	10.33	3.239		1	-1.48002	0.938		1	-5.84086	-0.2
1	10.11	1.735		1	1.51	0.85		1	-5.91354	-0.275
1	10.11	1.823		1	4.32	1.115		1	-5.98621	-0.85
1	7.97	1.027		1	6.67001	1.027		1	-6.05889	-0.15
1	8.58999	1.469		1	1.17001	1.115		1	-6.20424	-0.25
1	8.45001	1.204		1	-1.26002	0.938		1	-6.27691	-0.3
1	7.14999	1.558		1	-6.09	1.027		1	-6.27691	-0.6
1	8.76	1.469		1	-4.74	1.292		1	-6.34958	-0.5
1	0.05999	2.265		1	-5.82999	1.204		1	-6.49493	-0.1
1	2.20999	1.735		1	-4.31	0.85		1	-6.64028	-0.7
1	5.95999	2.177		1	-1.26002	0.938		1	-6.78563	-0.225
1	5.17999	1.469		1	2.26998	1.027		1	-6.66819	-0.875
1	4.08999	3.15		1	2.26998	1.115		1	-6.57268	-0.325
1	3.24999	2.442		1	2.11999	1.027		1	-6.28614	-0.3
1	4.36999	2.973		1	9.35998	1.204		1	-6.28614	-0.25
1	1.48998	3.947		1	7.82	1.381		1	-6.19063	-0.3
1	2.11999	4.301		1	9.17999	1.735		1	-5.99961	-0.225
1	0.92001	5.717		1	11.39	1.823		1	-5.90409	-0.125
1	1.52999	6.336		1	14.81	1.912		1	-5.80858	-1.05
1	0.80999	6.159		1	9.91	2.265		1	-5.71307	-0.2
1	0.82998	5.982		1	13.69	1.823		1	-5.61756	-0.15
1	-1.16001	4.566		1	14.43	1.912		1	-5.42653	-0.25
1	-0.65	5.186		1	12.83	1.823		1	-5.33102	-1.075
1	1.07	4.743		1	14.7	1.646		1	-5.04449	-0.325
1	0.32998	5.009		1	9.14999	1.823		1	-5.04449	-0.675
1	-0.18	5.805		1	12.62	2.088		1	-4.94898	-0.5
1	-0.50001	5.451		1	13.58	2.619		1	-4.85346	-0.825
1	1.1	5.894		1	13.58	2.796		1	-4.66244	-0.275
1	1.73	6.779		1	15.15	2.973		1	-4.47142	-0.6
1	0.99999	5.628		1	15.52	2.885		1	-4.37591	-0.175
1	0.49999	5.894		1	11.28	2.442		1	-4.18488	-0.3
1	-0.20002	6.69		1	18.84	2.354		1	-3.99386	-0.125
1	0.26	6.248		1	11.93	2.619		1	-3.81021	-0.95
1	-2.63001	6.602		1	13.7	2.796		1	-3.55801	-0.225
1	-0.94001	5.363		1	17.3	3.327		1	-3.30582	-0.175
1	-6.28	5.097		1	19.28	3.504		1	-3.05362	-0.15
1	-5.10999	3.416		1	16.59	3.416		1	-2.80142	-0.475
1	1.02999	4.566		1	25.72	2.973		1	-2.54922	-0.25
1	-0.29999	3.858		1	20.51	2.531		1	-1.79263	-0.175
1	1.41	2.796		1	20.51	2.354		1	-1.54043	-0.275
1	-2.78	2		1	20.86	2.531		1	-1.03603	-1
1	-0.07999	0.938		1	18.26	2.619		1	-0.78384	-0.125
1	-5.25001	1.204		1	19.57	2.708		1	-0.53164	-0.275
1	-5.25001	0.938		1	22.32	2.796		1	-0.27944	-0.375
1	-4.60999	0.938		1	24.86	2.619		1	-0.02724	-0.3
1	-5.10001	0.147		1	24.81	2.531		1	0.22496	-0.95
1	-4.53	0.386		1	22.88	2.619		1	0.72935	-0.25
1	-4.51002	0.816		1	24.19	2.796		1	0.98155	-1.05
1	-2.47001	0.15		1	25.43	2.885		1	1.23375	-0.3
1	-1.21	0.342		1	26.4	3.239		1	1.48594	-0.275
1	-2.29001	0.535		1	22.38	3.504		1	1.73814	-0.175
1	-0.66001	0.298		1	27.26	3.77		1	2.49474	-0.075
1	4.23998	0.68		1	24.74	3.947		1	2.99913	0.425
1	8.67001	0.206		1	26.19	4.035		1	2.99913	0.2
1	8.57998	1.065		1	24.42	3.947		1	3.77646	0.85
1	7.26998	1.209		1	24.28	4.035		1	4.06553	0.35
1	9.48001	1.448		1	28.61	3.947		1	4.35459	0.375
1	13.69	1.258		1	22.5	4.035		1	4.93272	0.175
1	8.14999	0.259		1	26	3.947		1	5.79991	0.575
1	10.92	0.974		1	24.34	4.035		1	6.37804	0.35
1	9.29	1.546		1	20.96	3.947		1	6.66711	0.625
1	9.76998	1.357		1	22.13	3.416		1	6.66711	0.325
1	9.04998	1.071		1	23.72	3.327		1	7.24524	0.575
1	10.02	0.167		1	19.73	3.239		1	7.5343	0.175
1	10.7	1.596		1	22.52	3.327		1	8.11243	0.75
1	11.94	0.883		1	22.21	3.504		1	8.40149	0.6
1	13.93	1.026		1	24.22	3.239		1	8.69056	0.375
1	13.97	1.79		1	20	2.708		1	9.26869	0.25
1	13.43	1.505		1	23.74	2.531		1	9.55775	-0.525
1	12.14	1.077		1	15.24	2.354		1	9.84682	0.35
1	17.7	1.459		1	16.32	2.442		1	10.4249	0.575
1	19.75	1.65		1	18.71	2.531		1	10.714	0.325
1	19.48	1.318		1	17.97	2.354		1	11.0031	0.5
1	21.73	1.367		1	13.58	2.442		1	11.2921	0.175
1	21.39	0.655		1	16.29	2.796		1	11.5812	0.65
1	19.01	0.752		1	16.88	2.619		1	11.8703	0.15
1	12.34	0.659		1	13.97	2.885		1	12.1593	0.425
1	12.34	2.326		1	20.08	2.973		1	12.4396	0.05
1	14.31	1.517		1	17.95	2.442		1	12.7346	0.5
1	14.62	1.946		1	18.2	2.265		1	12.8821	0.55
1	14.62	2.803		1	16.8	1.912		1	13.1772	0.35
1	16.62	2.043		1	13.28	1.823		1	13.3247	0.925
1	18.51	1.663		1	11.35	1.646		1	13.3247	0.375
1	22.45	2.33		1	11.87	1.381		1	13.4723	0.45
1	20.12	2.807		1	14.22	1.115		1	13.7673	-0.65
1	20.12	3.522		1	9.29998	1.204		1	14.0624	0.975
1	14.59	4.237		1	9.29	1.292		1	14.2099	0.7
1	17.89	3.571		1	9.80999	1.115		1	14.3574	2.5
1	23.06	1.334		1	7.48998	1.115		1	14.6525	0.6
1	17.35	5.191		1	0.95999	1.292		1	14.9476	1.075
1	15.04	1.906		1	8.19	1.381		1	15.0951	1.1
1	15.04	5.525		1	4.11999	1.292		1	15.2426	0.75
1	17.32	6.24		1	2.10998	1.204		1	15.2426	0.85
1	9.95999	5.859		1	-7.25001	1.115		1	15.3902	1.925
1	18.37	6.431		1	-0.54001	1.135		1	15.6852	0.975
1	21.39	7.813		1	-2.81	1.034		1	15.8327	3.575
1	13.97	5.147		1	-5.38001	1.314		1	15.9803	1.625
1	22.29	6.814		1	-3.07001	1.798		1	16.2753	1.575
1	21.97	4.909		1	-2.54999	1.569		1	16.4229	1.45
1	23.78	7.672		1	-2.54999	1.366		1	16.5704	3.775
1	25.36	6.196		1	-1.92002	1.213		1	16.9873	1.9
1	25.36	8.482		1	1.14001	0.831		1	17.0892	2.675
1	27.56	7.101		1	-2.85001	1.086		1	17.0892	2.825
1	24.94	7.721		1	-2.24	1.265		1	17.191	2.075
1	20.58	8.769		1	-2.12	1.163		1	17.2929	2.275
1	22.64	7.531		1	-0.89002	1.062		1	17.3948	2.3
1	22.73	7.151		1	-0.32999	0.859		1	17.4966	1.925
1	21.19	5.389		1	-1.27	1.088		1	17.5985	1.875
1	21.34	4.056		1	-1.95002	1.114		1	17.8023	0.875
1	16.14	6.485		1	-2.54999	1.853		1	17.9041	1.225
1	19.6	4.152		1	-8.24	1.7		1	18.2097	1.825
[truncated: 66,062 more rows]

## Sheet: Figure 4
MsTMIP NEP							MsTMIP NEP Relevative Change							MsTMIP GPP							MsTMIP GPP Relative Change								GLASS GPP						GLASS GPP Relative Change
MODEL	0-1000	1000-2000	2000-3000	3000-4000	4000-5000		MODEL	0-1000	1000-2000	2000-3000	3000-4000	4000-5000		MODEL	0-1000	1000-2000	2000-3000	3000-4000	4000-5000		MODEL	0-1000	1000-2000	2000-3000	3000-4000	4000-5000			0-1000	1000-2000	2000-3000	3000-4000	4000-5000		0-1000	1000-2000	2000-3000	3000-4000	4000-5000
BIOME-BGC	69.623	52.1716	43.0157	32.3914	21.202		BIOME-BGC	-0.00235253	-0.00441156	-0.00241921	0.00531588	0.0154391		BIOME-BGC	934.468	829.717	655.072	296.818	206.144		BIOME-BGC	-0.000491584	3.8976e-05	0.000753307	0.00135896	0.00275298			2148.52	2710.36	2583.96	2798.4	1711.65		0.00127416	-0.00479326	0.00496751	-0.0109643	-0.0124745
CLASS-CTEM-N	5.24655	6.77117	14.0544	11.3718	10.7193		CLASS-CTEM-N	0.0019626	0.00161833	0.00241458	0.000560969	-0.00033566		CLASS-CTEM-N	160.341	185.926	206.575	78.0384	47.1435		CLASS-CTEM-N	0.00114044	0.00116295	0.00175678	0.00112058	0.00144377			2162.39	2709.53	2631.43	2699.33	456.639		0.00278214	-0.00644737	0.00491614	-0.00506653	0.14956
CLM4	51.2633	38.7879	25.8034	11.1705	6.40153		CLM4	0.0187691	0.00844469	0.0271509	0.0428054	0.0279025		CLM4	1745.97	1210.84	1000.9	539.52	337.861		CLM4	0.00372393	0.00313638	0.00665739	0.00844859	0.00877146			2325.04	2784.76	2739.7	2664.88	1682.35		-0.00810863	-0.00086559	-0.00562275	-0.00308473	0.0259531
CLM4VIC	46.2836	30.7176	21.836	7.66427	4.5426		CLM4VIC	0.0136985	0.0119291	0.0222666	0.0304735	0.0322975		CLM4VIC	1389.42	864.58	687.412	406.193	339.511		CLM4VIC	0.00329937	0.00241498	0.00494652	0.00642636	0.00873616			2458.71	2860.87	2410.54	2666.14	980.151		-0.00654129	-0.000147118	0.00888584	-0.00604764	0.118817
DLEM	38.4391	23.0872	19.2993	11.9341	6.9494		DLEM	0.00796175	0.00936067	0.0167704	0.0265364	0.0197057		DLEM	874.08	880.119	805.703	409.746	182.831		DLEM	0.00435575	0.0043776	0.00596773	0.00800919	0.00785198			2110.09	2880.13	2593.39	2526.91	1138.97		-0.0132971	-0.000366821	-0.0110397	-0.00876207	0.0851501
ISAM	10.8304	13.9029	11.3291	9.24679	9.02455		ISAM	-0.00371207	-0.00746364	-0.00744244	-0.0104896	-0.0136668		ISAM	793.312	722.231	502.518	265.275	145.319		ISAM	-0.00128155	-0.000312063	0.00176404	0.00318102	0.00376487			1682.91	2858.32	2816.91	2577.21	747.723		0.0127042	-0.000547558	0.00260745	-0.0038649	0.0403818
TEM6	56.8711	68.1063	35.7544	-3.22241	-24.6469		TEM6	0.0200295	0.0282821	0.0367222	0.0604739	0.0294447		TEM6	839.483	794.416	581.773	283.202	129.941		TEM6	0.00376628	0.00429643	0.0037182	0.0017356	0.00131994			2135.81	2849.32	2807.97	2653.55	343.793		-0.000737569	0.000792471	-0.00540291	-0.00411989	0.0204673
TRIPLEX-GHG	195.536	141.695	122.06	71.3975	59.5394		TRIPLEX-GHG	-0.017745	-0.00960304	0.00692379	0.0188122	0.0330544		TRIPLEX-GHG	1214.66	917.459	731.133	409.972	325.054		TRIPLEX-GHG	-0.00184839	-0.000996806	0.00241919	0.00478325	0.00947628			2096.79	2827.83	2903.67	2706.56	416.375		-0.00256195	-0.000949671	-0.00300781	-0.00524934	0.0707715
																													2210.41	2853.5	2437.02	2588.18	781.361		-0.00776883	-9.26456e-05	0.00668526	-0.0103746	0.0622453
																													2606.44	2701.51	2718.01	2570.2	733.01		-0.00682206	0.00246529	0.00565675	-0.00922204	0.0559145
																													2720.24	2732.48	2541.14	2685.63	1413.96		-0.00753246	0.00235854	-0.000725596	-0.00740331	0.0161327
																													2702.41	2868.1	2327.95	2675.89	1814.43		-0.00658088	0.000978133	-0.00435296	-0.0102902	0.00190503
																													2546.05	2887.78	2819.84	2395.23	1492.66		-0.00773884	-0.000507083	-0.00683402	-0.00794299	-0.00876847
																													1799.59	2696.6	2885.49	2234.83	375.46		-0.0132584	0.00159343	-0.00398438	-0.00402054	0.0412101
																													1439.58	2700.52	2601.97	2496.06	442.06		-0.0017963	0.00148413	0.00518654	-0.00438216	0.0736103
																													1096.55	2715.82	2641.73	2585.2	375.607		0.00390854	0.001288	0.00369502	-0.00692631	0.0555387
																													1876.59	2564.09	2805.05	2242.93	667.5		0.0101503	0.00342715	0.000617334	0.00704392	-0.00158721
																													1899.89	2553.84	2854.3	2653.57	1336.45		0.001464	0.00521077	-0.00207525	-0.00143216	-0.00457303
																													2000.63	2802.28	2844.57	2621.22	24.8684		-0.00366849	0.00570952	-0.00610755	0.00460334	0.0195109
																													2395.96	2880.15	2669.35	2154.85	342.61		-0.00209431	0.00107353	0.000914736	0.00437892	0.0555993
																													2508.09	2729.31	2723.13	2518.38	76.5117		-0.00774334	0.000244413	-5.1071e-05	-0.00457433	0.0275433
																													2762.98	2882.7	2741.97	2185.88	245.428		-0.0063733	-0.000733941	-0.00376628	-0.00378267	0.0363513
																													2692.75	2692.74	2826.24	2616.02	244.916		-0.00672645	0.00280436	-0.00354898	-0.000505234	0.0263621
																													2728.28	2726.81	2890.34	2287.19	171.626		-0.0065698	0.00225376	0.000867465	-0.00368894	0.0051021
																													2268.87	2606.91	2753.22	2589.71	277.298		-0.00546175	0.00332767	0.00014427	-0.00240366	0.0358252
																													2168.81	2760.18	2460.42	1767.41	1272.94		-0.00641269	0.00436193	0.00381399	0.0145447	-0.000461402
																													1759.69	2856.96	2728.2	2498.48	784.322		-0.00273845	0.00101652	0.00148396	-0.00416873	0.0477588
																													1559.04	2858.91	2669.98	2115.83	152.725		-0.0062889	0.00105996	0.0027694	-0.0105342	0.0409914
																													1230.18	2877.47	2573.72	1437.88	217.74		-0.000882199	0.000937125	0.00194561	0.00642514	0.0448848
																													1940.14	2872.45	1812.85	1704.02	936.543		0.00546721	-0.000120901	0.00107217	0.0227114	-0.0182461
																													2644.42	2628.63	2313.47	2318.94	134.414		-0.00406526	0.00624848	0.00516757	-0.0165856	0.039116
																													2768.16	2616.62	2725.27	2526.74	253.382		-0.0064252	0.00590036	-0.00846907	0.00200488	0.05775
																													2326.3	2540.23	2831.37	2442.81	2113.24		-0.00739128	0.00519637	-0.00342536	0.00576345	0.00199964
																													1909.22	2474.63	2751.29	1643.91	1780.87		-0.00328683	0.00108462	-0.0091474	0.00879117	-0.00689568
																													2407.46	2316.52	2662.02	1405.32	168.688		-0.00559894	0.00639209	-0.00871636	0.0252968	0.0301434
																													2489.54	2804.14	2600.07	2505.49	219.45		-0.0082805	0.0034348	0.00334216	0.00458996	0.0666782
																													2693.95	2697.68	2665.67	2557.32	259.363		-0.00630254	0.00457556	0.00269666	-0.000136704	0.0621712
																													2542.98	2844.98	2262.77	2481.54	-22.0628		-0.00676112	0.000644498	0.000953093	0.00649898	0.00320615
																													2338.42	2883.38	2643.89	2122.77	24.2212		-0.00683931	0.000365517	-3.70298e-05	-0.00551832	0.000984865
																													2070.12	2601.15	2665.3	2173.23	275.098		-0.0052565	0.00456793	0.000905925	0.00947042	0.0123842
																													2113.1	2732.2	2141.54	2443.24	352.641		-0.007361	0.0032998	0.00203026	-0.000338554	0.00551662
																													2212.02	2264.79	2538.4	2408.65	338.991		-0.00116479	0.00759503	-0.00466694	-0.0122724	0.00300081
																													2506.98	2254.91	1544.14	2475.34	168.239		-0.0020963	0.00406623	0.0150749	-0.00280408	0.00449957
																													2388.41	2164.47	1901.17	2448.28	169.093		-0.0105238	0.00994999	0.0118076	-0.00152911	0.0519764
																													2525.94	2388.21	2807.3	1751.56	478.451		-0.00538993	0.00736216	0.00169492	0.00216261	0.0292015
																													2692.23	2701.86	2614.09	2137.6	147.01		-0.00670535	0.00519089	0.00216411	0.0212154	0.0278659
																													2682.96	2837.75	2677.42	2524.98	268.041		-0.00733483	0.000921163	0.00153382	-0.0125311	0.0413191
																													2718.98	2126.15	2369.99	2149.39	143.088		-0.00482326	0.00764756	-0.000664591	-0.00659248	0.0240272
																													1854	2283.73	2659.07	1924.1	2028.22		-0.00637126	0.00556244	0.00105991	0.00669641	-0.00561474
																													2032.59	2183.18	2649.34	1706.8	1508.22		-0.00198243	0.00955138	0.00289657	0.00255591	0.0180772
																													2714.35	2057.34	2711.81	2138.23	618.212		-0.00822948	0.00528618	-0.00145955	0.00953139	0.0717844
																													2544.7	2148.97	2755.73	2220.51	120.947		-0.00498204	0.00287847	0.000378081	-0.0142788	0.0280718
																													2320.48	2281.33	2645.95	2232.87	177.94		-0.00222684	0.00742188	0.00208838	-0.00928024	0.0408269
																													2713.69	2269.69	2706.8	2016.31	781.898		-0.00528007	0.00900421	-0.00154438	0.0033781	0.00664614
																													2697.68	2884.25	2527.79	2202.97	125.229		-0.00631559	0.000568698	-0.00449448	-0.0059927	0.0582047
																													2601.58	2882.96	2116.11	2237.52	141.208		-0.00799675	0.00177266	0.00170747	0.00283314	0.0261912
																													2607.33	1999.68	1690.97	2207.45	49.7354		-0.00699344	0.00967958	0.0085566	-0.00175342	0.0113308
																													2677.14	2325.6	2730.61	1926.58	65.0338		-0.00680974	0.00806506	-0.00594606	-0.00389253	0.0114886
																													2092.66	2691.69	2701.4	1737.45	202.187		-0.00771731	0.00237283	-0.00444234	0.00425816	-0.0110889
																													1880.09	2366.07	2558.9	1890.21	106.705		-0.0125513	0.00383485	-0.00169502	0.0065083	0.00345811
																													1328.56	2301.07	2600.93	1853.75	103.832		-0.00318958	0.0028733	0.0029037	0.0187854	0.0100089
																													2155.98	2199.96	2792.84	2303.67	175.374		-0.00171285	0.00900716	0.00101114	0.0151591	0.0163634
																													2579.47	2781.15	2577.57	2257.91	379.365		-0.00263336	0.00239647	0.00179601	0.00845807	0.0312791
																													2639.83	2256.63	2727.04	1768.37	208.356		-0.00956956	0.00329872	-0.00148479	0.0141717	0.0578974
																													2709.61	2099.89	2718.94	1975.45	115.203		-0.00724585	0.0119854	-0.00290319	-0.0127791	0.0311632
																													2618.4	2384.68	2516.26	2422.93	182.556		-0.0086703	0.0110443	-0.0054907	-0.00478655	0.0757634
																													2587.55	2517.15	2630.32	2355.91	16.6453		-0.00497928	0.00741852	0.00223668	-0.00294765	0.0126237
																													2419.44	2650.27	2681.14	2342.91	155.486		-0.000329277	0.00393554	0.00237783	-0.00605873	0.0304475
																													2743.21	2790.61	2522.33	2301.1	264.973		-0.00692852	0.00519414	-0.00227178	0.00584167	0.0253431
																													2719.36	2834.19	2438.38	2310.35	267.448		-0.00596393	0.00340333	-0.00268787	0.00343718	0.0551934
																													2667.02	2854.93	2624.3	2203.63	402.587		-0.00512968	0.000743515	-0.00171286	-0.000839145	0.0488805
																													2690.43	2573.61	2696.95	1513.16	285.232		-0.00515294	0.00465083	-0.002105	0.0149458	0.0787987
																													2659.9	2223.82	2693.9	1951.67	180.279		-0.00615446	0.00740487	-0.00305347	-0.00393945	0.0452835
																													2652.54	2205.23	2276.15	2163.87	131.885		-0.00785247	0.00809299	0.00198249	-0.00266904	0.0140236
																													2576.47	2686.15	2610.87	2109.58	1118.19		-0.00813258	0.00267234	0.000371545	-0.00284286	-0.000145224
																													2421.63	2666.76	2538.66	2027.67	899.172		-0.00518114	0.003587	0.00238461	0.00335746	0.0504311
																													2599.56	2679.57	2616.71	2062.15	1571.98		-0.00645285	0.00228383	0.000282072	-0.00466808	0.0018293
																													1144.43	2447.12	2401.9	2085.01	1852.11		0.00566577	0.00398059	-0.00540129	0.0116007	0.014894
																													2023.57	2723.42	2729.51	2189.09	1851.35		-0.00430305	0.00275599	0.00149235	0.0108723	0.00460257
																													2350.68	2578.68	2572.19	2329.65	117.201		0.000447202	0.00409499	0.00208152	-0.0124846	0.0352714
																													2510.95	2487.8	2702.66	1931.35	293.894		-0.0105977	0.00795254	-0.00120652	0.0129045	0.0344471
																													2704.71	2597.13	2811.13	2083.59	147.16		-0.00428322	0.00507389	-0.00295493	0.00881295	0.0385289
																													2715.21	2624.44	2376.85	1751.93	593.13		-0.00492555	0.00780682	-0.00527824	0.0123989	0.0701798
																													2755.46	2677.72	2598.15	2003.1	274.404		-0.00684957	0.00695008	-0.000183258	-0.00394318	0.0423088
																													2562.53	2777.51	2649.02	1805.23	155.912		-0.0058019	0.0049407	7.1e-05	0.00604203	0.0252778
																													2282.16	2818.62	2480.11	1853.54	91.025		-0.0018582	0.00477334	-0.00396873	0.0124252	0.0234296
																													2673.9	2845.86	1739.07	1974.91	100.715		-0.00647641	0.00257931	0.0111877	0.00127952	0.0184321
																													2652.11	2855.95	2546.5	1474.9	51.445		-0.00721849	0.00133526	-7.59018e-06	0.0274497	0.0040642
																													2604.95	2541.98	1781.62	1574.98	73.9404		-0.0072127	0.00501546	0.00860051	0.0263881	0.00202758
																													2442.27	2635.19	1675.32	2140.81	83.5466		-0.00786729	0.00322981	0.00628474	0.000343753	0.00566259
																													2370.87	2431.42	2773.03	2218.96	123.626		-0.00965806	0.00439836	0.000827459	-0.00385298	0.0123799
																													2520.45	2324.53	2655.96	1584.54	172.529		-0.00743006	0.00504021	7.40064e-05	0.0241671	0.00485858
																													2505.74	2691.1	2866.26	1899.52	132.186		-0.00585936	0.00267859	-0.00120269	-0.00414407	0.0305916
																													1976.11	2644.41	2273.11	1936.49	266.987		-0.00417711	0.00422285	0.0010175	-0.00193115	0.0710529
																													1460.67	2512.37	1979.98	2308	278.266		-0.00786027	0.0065655	0.00717931	-0.000938729	0.0452413
																													1780.12	2342.1	2526.71	2188.79	1026.56		0.00636341	0.00875096	-0.00363713	-0.00379264	0.009251
																													2239.35	2564.54	2161.66	2123.61	-10.1317		-0.000920232	0.00741612	0.00954969	-0.000355322	0.000922076
																													1867.93	2675.61	2517.47	1748.8	102.166		-0.00313326	0.000753058	-0.00390162	0.00661482	0.0249078
																													2469.84	2444.66	2375.58	2215.51	223.977		-0.00508009	0.00238911	0.00444547	0.00563553	0.0336715
																													2713.27	2507.67	2338.12	2158.7	263.131		-0.00657977	0.00265707	0.00555281	0.0013246	0.0283184
																													2715.68	2766.65	2130.86	2146.78	320.473		-0.00624322	0.00171228	0.00521582	0.00581722	0.02205
																													2701.05	2715.44	1814.65	2241.94	107.873		-0.00543047	0.00098424	0.0101774	0.00185317	0.00587801
																													2511.17	2765.93	2743.24	1397.53	202.903		-0.00384299	0.00270128	-0.00400265	0.0201344	0.00869221
																													2529.52	2768.68	2597.7	1465.08	209.757		-0.00523087	0.00347964	-0.00408932	0.0305308	0.0459912
																													2165.6	2801.24	2516.97	1390.46	352.563		-0.00175212	0.00201985	4.68171e-05	0.0187581	0.0234128
																													2283.29	2788.87	2813.62	2448.94	1470.24		-0.00708087	0.00206592	-0.0066592	0.000942881	0.00121326
																													2475.59	2797.27	2834.82	1628.23	1084.54		-0.00646113	0.00402543	3.59421e-05	0.0247819	-0.0101653
																													2510.57	2833.61	2818.19	1942.12	1555.85		-0.00873568	0.000157483	-0.000813974	0.0261853	0.0250313
																													2209.1	2854.85	2807.4	2633.51	115.176		-0.00926031	0.00315912	-0.00218578	0.0027719	0.0212259
																													1999.55	2674.47	2419.41	2655.88	161.062		-0.00552245	0.00113342	-0.00150971	0.000571936	0.0381188
																													1704.67	2405.29	2662.91	1490.46	47.0996		-0.00393962	-0.0124304	0.0021519	0.0103379	0.0115086
																													1674.87	2450.64	2158.52	1995.51	66.6285		0.00548715	0.00755053	0.00414453	0.0119937	0.0090624
																													1822.89	2380.18	2509.14	1883.43	126.744		4.40913e-05	0.0055266	-0.00392198	0.00653379	0.00695757
																													2438.56	2170.13	2363.16	2097.68	67.085		-0.00455171	0.00449339	-0.00226707	0.00670907	0.00432753
																													2320.02	2385.83	2032.3	2196.93	141.366		-0.00138878	0.00917092	-0.000440245	0.00163578	0.0021621
																													2693.06	2149.63	1878.5	2241.92	36.0949		-0.00645145	0.00734596	0.00494332	0.00910417	0.000715879
																													2545.21	2605.21	1888.59	1504.81	39.0572		-0.00352789	0.00280131	0.00700363	0.013952	-0.000590186
																													2699.02	2271.26	2618.82	2158.94	44.7207		-0.00644874	0.0101964	-0.00284807	0.00134371	-0.00128831
																													2564.56	2375.77	2575.26	1965.11	51.7142		-0.00277958	0.012954	-0.00457259	0.00525232	0.00407329
																													2392.1	2547.42	2624.57	2163.52	57.3264		0.00067075	0.00275591	-0.00112306	-0.00426323	0.000930302
																													2671.33	2502.82	2556.03	1593.94	53.2833		-0.0100308	0.00395415	-0.00206986	0.0135851	0.0031253
																													2713.4	2637.83	2668.66	1691.82	55.0786		-0.00745672	0.00306053	0.00113792	0.0176691	0.00297124
																													2364.37	2312.79	2179.52	1393.26	66.6491		-0.00423224	0.0038269	0.00570775	0.0269089	0.00162575
																													2309.26	2674.39	2494.28	2080.13	77.4536		-0.00536279	0.00100912	-0.00323969	0.00593663	0.00173051
																													2264.75	2480.09	2198.93	2422.64	61.9438		-0.0067837	0.00315576	0.00504342	0.00374029	0.00519755
																													2196.03	2766.06	2657.43	2493.12	74.77		-0.00887379	0.00296561	0.000837653	0.000550554	0.00617438
																													1999.72	2639.45	2582.76	1881.5	95.0159		-0.000429533	0.00298005	-0.00310419	-0.0147	0.00854152
																													1612.05	2776.96	2481.75	2154.57	95.0776		0.0025156	0.00158272	0.000924361	0.000127514	0.00890121
																													1427.68	2804.94	2502.12	1953.53	64.1353		0.00230215	0.00321164	-0.00603913	0.00391464	0.000378546
																													1186.11	2805.49	2248.41	1846.68	149.697		0.0156987	0.00327713	0.00352436	0.00539696	0.009617
																													1469.38	2823.94	2471.02	2102.99	35.2198		-0.000572095	0.00281124	-0.00152337	0.00515771	-0.00591338
																													1954.97	2819.93	2484.34	2141.09	137.729		-0.003611	0.000692639	-0.00380171	0.0108704	0.0282282
																													2000.07	2835.24	2637.71	2061.37	143.741		0.00243271	-0.000643822	-0.00505794	0.00326571	0.0287618
																													2342.11	2540.59	2603.37	1983.83	229.138		-0.00420111	0.00634124	-0.00245952	0.00633849	0.0304552
																													2129.66	2295.59	2591.09	1672.75	344.421		-0.00382997	0.0056588	-0.00154197	0.00881046	0.0506053
																													2251.29	2043.4	2764.94	1802.31	278.572		0.000358023	0.013454	-0.000970738	0.00766656	0.0304912
																													2068.42	1988.09	2605.03	2038.76	149.566		-0.000209786	0.0118552	-0.000356958	0.010444	0.0198333
																													2063.66	2212.27	2204.73	2229.05	122.16		0.0112798	0.0163921	-0.00077937	0.00137418	0.0203031
																													2738.26	2199.16	2594.26	2338.82	205.129		-0.00686824	0.0165965	-0.00329943	-0.0033021	-0.00356251
																													2124.19	2574.72	2471.12	1875.49	149.621		-0.000771622	0.0068321	-8.93625e-06	0.00464127	-0.00599561
																													2215.41	2643.94	2547.99	1878.68	138.184		0.00114342	0.00463658	-0.00436996	0.0118163	0.00894549
																													2304.33	2646.41	2578.71	1404.54	169.246		-0.00365845	0.00568659	-0.00137148	0.00258708	0.0211295
																													1915.57	2583.33	2619.72	2326.74	183.012		-0.00556666	0.00289161	-0.00612397	0.0061554	0.021544
																													2140.28	2097.99	2117.78	2246.55	79.4918		-0.00772093	0.00775409	0.00620875	-0.000243227	0.00448862
																													2184.43	2275.8	2136.51	2211.24	76.4407		-0.00767256	0.00566367	0.00519983	0.000783758	0.00762791
																													1762.03	2762.63	1834.97	2004.9	152.255		-0.00991003	0.00371509	0.0112476	0.00259451	0.0769139
																													1317.28	2766.86	2525.3	2286.61	856.806		0.00702646	0.00288507	-0.00601697	-0.00655392	0.019067
																													1204.68	2805.21	2790.82	2678.07	1315.93		0.000889152	0.00272293	-0.00283463	0.00315596	0.00218119
																													1751.48	2781.36	2931.79	2206.15	827.965		0.00293543	0.00346975	0.000128588	0.000141047	0.0182213
																													1706.08	2817.86	2256.08	2227.33	1177.19		-0.00248992	0.00259349	0.00972733	0.00355222	0.00987598
																													2082.4	2623.85	2880.64	1985.74	1556.81		-0.00646932	0.00431477	-0.00449675	0.00788382	0.00121142
																													2076.82	2661.21	2157.89	2093.67	1625.58		0.000919943	0.00139867	0.0088966	0.00187422	-0.0109623
																													2073.85	2698.87	2583.9	2035.22	1530.69		0.00414349	0.000546986	-0.00249244	0.00253267	0.0108864
																													2131.27	2849.21	2119.95	1828.58	64.9776		0.00204579	0.000372645	0.00562954	-0.00228222	0.00520436
																													2056.08	2201.67	2546.08	1852.06	124.258		-0.0023583	0.00520261	-0.00337181	0.00698345	0.00865984
																													2133.05	2687.4	2532.81	1970.15	24.0002		-0.00517921	0.00139917	-0.00448863	0.00857669	0.00343147
																													2146.39	2846.53	2392.63	1715.25	55.6939		-0.00513548	-0.00207213	0.00516694	0.0127478	0.00364503
																													2071.79	2786.29	2295.4	1967.39	48.1958		-0.0025817	-0.00429913	0.00989813	0.0109158	0.00204989
																													1753.35	2738.01	2452.29	2078.75	55.5826		-0.00433591	-0.0068975	-0.00223642	0.00600289	0.00282865
																													1708.84	2720.13	2461.56	1686.27	55.0288		-0.00353722	0.00499684	-0.00302638	0.0146608	0.0048546
																													1707.47	2618.99	1973.57	1827.34	54.2027		-0.000663354	0.00387371	0.00954471	0.0174743	0.00465443
																													1834.83	2019.55	2223.22	734.236	62.3778		-0.00478492	0.00820981	0.00425721	0.00726393	0.00273819
																													1799.92	2137.44	1715.07	779.636	50.893		-0.0048234	0.0144629	0.0130612	-0.0011324	-0.00223623
																													1781.72	2094.77	1856.04	745.095	53.5348		-0.00270298	0.00635563	0.0101327	0.00465467	0.00307746
																													1640.96	2364.03	2816.55	907.822	67.5461		-0.000913595	0.0101426	-0.0034563	0.00643358	0.00396534
																													1995.93	2175.33	2502.8	2472.01	59.5329		0.00280178	0.00853449	0.00374985	0.000677025	0.0021567
																													1983.95	2242.62	2143.36	853.41	62.9526		-0.001193	0.0105222	0.00374098	0.019876	0.00305624
																													1851.93	2233.3	1939.36	2129.17	76.3036		-0.00273513	0.00638512	0.00938959	0.00340769	0.00736469
																													2263.46	2197.37	2686.51	2033.37	100.461		0.000854191	0.00421566	-0.00237908	-0.00436046	0.00778899
																													2117.32	2444.89	2605.58	2197.15	71.2614		8.36092e-05	0.00210631	-0.00121383	0.00616136	0.0016742
																													2053.84	2612.61	2157.09	1469.24	104.365		0.000881438	0.00450885	0.00205138	0.0109711	0.00515804
																													2061.94	2772.54	2587.33	1736.17	70.8007		0.00172649	0.00404294	-0.00329606	0.00860317	0.00278699
																													2154.5	2724.83	2464.45	2024.65	87.4445		-0.00144786	0.00494895	0.000509025	-0.00262046	0.00233049
																													2292.52	2715.71	2596.72	1691.44	110.791		-0.00305035	0.00361341	-0.00494702	0.007113	0.00361132
																													2250.65	2812.93	2540.33	1850.49	65.431		-0.00555366	0.00183437	0.00153291	0.00885119	0.00310896
																													2020.93	2762.3	2241.09	1782.06	35.5955		-0.000503877	0.00239109	-0.00344614	0.00339933	0.00214044
																													1697.26	2765.29	2119.46	2142.72	216.294		-0.00221466	0.00153709	-0.00517506	0.0105623	0.0122951
																													1601.66	2811.97	2009.21	1927.42	355.802		0.0030554	0.00201359	0.0063178	0.0106827	0.00391013
																													1618.33	2662.37	2034.57	1669.67	355.613		0.000672753	0.00230462	0.00439123	0.0111603	0.0045678
																													1566.71	2415.5	2581.19	1549.18	277.81		-0.00396505	0.00819403	-0.0034651	0.0118141	0.00641657
																													1716.72	2752.93	2899.03	2330.09	216.353		-0.00109961	0.00336975	-0.00363645	-0.00292649	0.00510823
																													1794.12	2682.21	2164.95	2286.22	207.598		-0.0146733	0.00360035	0.00315966	0.00497849	0.00603145
																													1515.3	2659.64	2429.51	2303.38	102.075		0.0137857	0.00164175	-0.00151478	-0.00213748	0.012691
																													1843.31	2380.04	2581.27	1976.72	159.514		0.00374659	0.00110306	-0.00324623	0.00453762	0.0126789
																													1790.81	2274.03	2571.72	573.611	104.936		-0.000192207	0.00405408	-0.00236966	0.0143676	0.00664943
																													2017.46	2773.55	2478.96	424.325	119.327		0.00510755	-0.00527392	0.000245452	0.0260133	0.00418488
																													2010.02	2351.19	2651.35	1755.34	93.316		0.00102413	0.00783691	-0.00105538	0.00365031	0.00625796
																													1881.93	2701.7	2550.78	1874.16	217.641		-0.00075757	0.00167978	0.000860028	0.00776307	0.0135406
																													1896.5	2176.02	2257.64	1519.18	305.027		0.000610395	0.00553521	0.00429094	-0.00112291	0.0192796
																													1965.44	2101.72	2102.14	754.729	99.1286		0.00404213	0.0111125	0.0111999	0.00556441	0.00269344
																													1994.13	2228.97	1621.09	1508.43	428.853		0.00284082	0.0182878	0.00546656	-0.0119593	0.00242591
																													2001.07	2385.51	1218.84	1572.82	362.085		-0.00459293	0.0068035	-0.00784875	0.00431202	0.0820324
																													1877.37	2050.33	2053.5	1534.39	623.742		-0.00120813	0.011102	0.00896285	-0.000286458	0.00825081
																													1660.21	1962.32	2325.15	-66.5247	-103.15		0.00470317	0.00945007	0.00266622	-0.00017697	0.0091398
																													1372.2	2244.69	1627.29	587.605	119.494		0.0117002	0.00366648	0.011303	0.026032	0.0163036
																													1235.77	2553.09	1918.03	1437.42	160.191		0.0126396	0.00439689	0.0104117	0.0221031	0.0247495
																													1787.65	2359.66	2686.53	1853.3	40.287		0.00216612	0.00868302	-0.00261922	-0.0060442	0.0384692
																													2057.8	2588.3	2699.72	2161.07	545.192		-0.00183346	0.00464785	-0.00354001	-0.00337174	0.0271151
																													1881.93	2707.24	2842.07	2076.11	616.524		-0.00098496	0.00284425	-0.00224386	-0.000144719	0.0802038
																													1294.53	2691.53	1963.55	1865.79	627.474		-0.0100046	0.00476933	0.0105765	0.000945234	0.0670801
																													1352.07	2643.2	1925.94	2038.47	960.283		0.00575266	0.00163578	0.0100912	0.00595791	-0.00668804
																													1544.12	2777.96	2665.16	2005.27	1088.74		0.0046311	0.00289411	-0.0011843	0.000801803	0.037431
																													1906.13	2766.76	2425.05	1792.53	1145.2		0.00205887	0.0036649	-0.00285426	0.00351341	0.0412632
																													1881.71	2648.37	2553.34	1709.66	1441.6		-0.00519281	0.00746093	-0.00328686	0.00546216	0.0109176
																													1630.44	2839.84	2124.4	1482.55	1679.7		0.000418454	0.00215289	0.00909426	0.00841758	-0.012972
																													1808.98	2743.75	2435.96	1498.85	1355.16		0.00148776	0.00331284	0.00459468	0.0123467	-0.0130958
																													1772.43	2771.41	1898.05	1997.83	1072.43		0.00402999	0.00414239	0.00908357	0.00571637	0.0515882
																													1708.12	2839.24	2608.69	1715.92	1232.19		0.00684563	0.00207817	-0.00494967	0.00404473	0.00658309
																													1560.21	2674.25	2537.09	2148.95	1544.33		0.0106841	0.00281909	-0.00288098	0.0112741	-0.0297732
																													1330.01	2693.29	2287.11	2140.68	1755.52		0.00465196	-0.00152237	5.92796e-05	0.00374334	0.0125228
																													1434.13	2880.79	2540.84	1621.2	1397.48		0.00155094	-0.000866424	-0.00518462	0.00970515	-0.0100633
																													1608.19	2822.13	2541.14	2091.81	433.105		0.00667427	-0.00102772	-0.00349458	0.0091437	0.073029
																													1420.59	2063.12	2531.05	1704.1	74.7463		-0.000591164	0.00625439	-0.00173668	0.0284829	0.00229178
																													1690.4	2721.94	1867.24	2193.29	56.5522		0.00254351	-0.00682235	0.0109674	0.00649507	0.00839301
																													1870.84	2365.55	2417.17	1865.4	60.0784		-0.0025467	-0.00350807	0.00202322	0.00471343	0.00213983
																													1217.35	1897.74	2401.62	981.775	57.1141		-0.00479766	0.00698836	-0.00271387	0.0280174	-0.00101466
																													926.045	2799.28	1596.23	1348.49	59.9422		0.0103497	-0.000585757	0.0134988	-0.0019416	-0.000204804
																													1269.89	2690.05	1291.78	440.29	61.2965		0.0161304	-0.0113458	0.0123504	-0.00165621	0.00234404
																													1741.53	2511.84	1482.33	1866.28	45.5149		0.0087262	0.00691509	0.00546127	0.00603034	0.00324147
																													1853.52	2163.31	1841.81	1988.87	39.0436		0.00149553	0.00643586	0.00993498	0.00792544	0.00243843
																													1478.5	2152.39	1886.28	1810.44	47.4442		0.0093792	0.0067071	0.0158923	-0.00375835	0.00441114
																													1588.51	2192.1	2702.78	1468.1	47.4787		0.0143457	0.013299	-0.00432379	9.82667e-05	0.00456754
																													1546.3	2086.06	2651.5	2199.41	68.3213		0.0106227	0.0135236	-0.00158012	0.00722204	0.00594409
																													1488.08	2128.58	2920.22	1781.97	58.8907		0.00439189	0.0127918	-0.00596115	0.00530969	0.0054827
																													1239.8	2337.42	2825.22	1380.31	59.8755		0.00772106	0.00676823	0.00214905	0.0122277	0.00185592
																													1145.37	2033.41	2807.55	2116.5	50.642		0.0119023	0.00797784	0.000829536	0.00878268	0.00194962
																													1080.52	2536.42	2720.73	2109.06	56.634		0.0127225	0.00332522	-0.00464146	0.00285764	0.00141997
																													931.504	2563.65	2309.38	1615.54	59.9988		0.00715094	0.00171756	0.00265434	-0.000847042	0.00248041
																													1272.68	2255.54	2055.35	1696.13	69.1053		0.00160002	0.00368203	0.00592379	0.00200761	0.00391695
																													1729.28	2555.79	2031.29	1696.67	76.4339		0.00096851	0.00554171	0.00461015	0.00784062	0.00703479
																													1639.72	2703.02	2594.08	1950.69	61.3023		0.00102102	0.00373896	-0.00333158	-0.00397042	0.00518882
																													1425.72	2333.34	2358.21	1836.58	57.8918		0.000185385	0.00301145	0.00183552	0.0021723	0.00423462
																													1367.48	2473.92	2512.66	2016.24	70.5811		-0.00652483	0.00336427	-0.00155156	0.00731574	0.0034102
																													900.043	2640.33	2379.97	1969.12	54.2053		-0.0133935	0.00375633	-0.0014718	0.003984	0.00359645
																													1305.18	2588.53	1849.09	2055.65	109.801		0.00194982	0.00591125	0.0139986	-0.00245475	0.00190185
																													1621.41	2684.27	1527.9	1902.18	60.491		-0.00288131	0.00556248	0.0109628	0.00518808	0.00661083
																													1670.43	2759.18	2162.48	1697.3	55.3043		-0.0027864	0.00385464	0.00693236	0.0123555	0.00499389
																													1939.16	2752.05	2715.3	2138.23	37.8207		-0.00201735	0.004793	-0.00192877	0.00728944	0.00381345
																													1748.24	2811.55	2771.69	2208.34	68.6947		0.00117039	0.00117027	-0.000702606	0.00819975	0.00904373
																													1897.18	2803.23	2810.22	1484.96	64.4423		-0.00459475	0.00284894	-0.00616045	0.0148759	0.0109184
																													1534.6	2787.04	2173.45	1553.82	176.408		0.00265188	-4.99271e-05	0.00673609	0.0130032	0.0445565
																													1738.41	2627.87	2275.07	869.223	186.426		-0.00268056	0.00471143	0.00211178	0.0161079	0.0325298
																													1395.38	2634.32	2501.71	838.258	157.938		0.0020187	0.00451541	-0.00327836	0.00825305	-0.0145448
																													1366.71	2853.26	2119.32	1363.26	87.3753		0.00285988	0.000100828	0.00965454	0.00391687	0.0128832
																													1475.16	2752.3	2285.41	2052.39	125.716		-0.000195618	-0.00419815	0.00510335	-0.00666529	0.00116595
																													1364.68	2568.21	2474.62	1721	111.545		0.0117638	0.00158214	0.000504624	0.00178146	0.0128848
																													1320.63	2108.23	1994.37	1571.66	240.497		0.00523816	0.00771178	0.00761494	-0.00917829	0.0180914
																													2010.99	2237.87	2272.57	1835.53	127.053		-0.0132319	0.00377832	0.00271542	0.0036738	0.0134613
																													1484.2	2402.84	2515.24	1540.69	116.292		0.00273935	-0.00130776	-0.00449801	0.0123602	0.00389155
																													1438.3	2291.39	2355.19	2113.54	126.576		-0.00675735	0.00508934	-0.0015849	0.00336057	0.0119002
																													1630.81	2288.06	2256.87	2011.07	136.685		-0.0114911	-0.00150955	0.00457771	-0.00455374	0.0171967
																													1148.66	2000.47	2198.31	1771.57	165.521		-0.00702023	0.00844797	0.00406615	0.00436421	0.0219653
																													1320.64	2009.18	2500.92	1120.92	153.243		-0.000113762	0.00555772	-0.00457162	0.0071059	0.0143096
																													833.814	2081.66	2462.99	1059.06	147.409		0.0193736	0.00391407	-0.00259414	0.0206754	0.0144154
																													1165.64	2879.14	2201.93	1857.75	276.922		0.00521636	-0.00267692	-0.00291983	-0.000447274	0.0134493
																													1301.41	2227.42	1624.61	1998.2	749.121		-0.00182088	0.00908672	0.00706951	0.00162761	0.0223713
																													823.28	2597.62	2338.02	2047.31	681.603		-0.000710177	0.00522041	-0.00100809	0.00495561	0.0418969
																													1258.59	2589.09	2393.37	1889.51	1254.8		-0.000755317	0.00466767	0.000288622	0.00238176	-0.00231963
																													1277.91	2243.68	2306.96	1726.94	27.8999		0.00147333	0.00650595	0.00686143	0.00823183	0.0171669
																													1344.54	2461.71	1744.01	2082.98	56.9457		0.000543866	0.00859194	0.00372943	0.00799278	0.00820366
																													1107.09	2166.42	1681.84	2130.9	1202.08		0.00165411	0.0055425	0.0127735	0.00589526	-0.0226169
																													1291.34	2101.87	2730.91	1906.22	125.31		0.00249034	0.00877947	-0.0036476	0.0155137	0.0407699
																													1394.02	2157.37	2800.75	1824.97	115.136		-0.0013569	0.00581216	-0.00102292	0.00823313	0.0276422
																													1422.83	2216.35	2594.2	1767.91	198.097		-0.00574347	0.00249879	-0.000359649	0.0113883	0.0411649
																													1360.97	2482.22	2736.22	1655.28	1524.48		8.00139e-05	0.00428419	-0.00553525	0.00193091	0.000379885
																													1009.66	2538.7	2392.63	374.356	1132.13		-0.006985	0.00454448	0.00202328	0.0280284	0.0331053
																													1328.54	2750.46	2246.32	922.785	1551.9		0.00248535	0.0032393	0.00539059	0.0129019	0.00551138
																													1331.12	2762.06	2668.9	398.037	911.726		0.00029692	0.00306017	0.00190368	0.00240052	0.0310154
																													1254.18	2657.72	2535.62	1791.74	1107.93		-0.00155264	0.00496322	-0.00349893	-0.0126054	0.0261897
																													1258.94	2754.58	2330.75	475.178	926.163		-0.00293613	0.0021142	0.00471849	0.0139234	0.0526687
																													1235.49	2729.82	2151.46	835.978	1224.67		0.000351741	0.00134817	0.0131475	0.00781245	0.00868918
																													543.006	2809.59	2484.51	1588.03	1435.07		-0.00648825	0.00228278	0.000731267	0.00895432	-0.0108636
																													1319.08	2836.08	2363.65	991.997	1403.04		0.00648864	0.00164529	-0.00347918	0.0185763	-0.00143686
																													1280.45	2564.68	2192.55	1537.54	1245.97		0.00157784	0.00498829	0.00209095	0.00420437	-0.00920782
																													1363.02	2602.93	1973.17	1922.45	1740.15		-0.00436476	0.00450225	-0.00371921	0.00513692	-0.000746535
																													1291.39	2744.27	2437.94	1918.19	730.259		0.00373445	-0.00163867	-0.00518034	-0.00363027	0.0770584
																													1094.13	2397.21	1913.7	1985.17	906.864		-0.00744895	0.000632895	0.0101378	-0.00054839	0.0690373
																													1295.27	2207.4	1662.48	2024.45	1269.82		0.00927194	0.00906451	0.0178066	0.00565905	0.0129245
																													1087.73	2414.51	2355.36	1883.55	123.373		0.00968635	0.00261316	0.000899398	0.00271241	-0.00153831
																													1203.34	2089.57	2405.36	1855.51	95.0332		0.00275987	0.00794194	-0.000906861	0.00101779	0.00451014
																													1339.88	2061.6	2557.84	1875.75	78.5064		-0.000364685	0.00531946	-0.00210312	0.00298927	0.00114232
																													1163.51	2413.58	2468.4	1662.34	49.8967		-0.0101103	0.00120091	-0.00650693	0.005143	0.00561461
																													1137.25	2505.8	2374.02	1493.14	54.6105		0.0115172	-0.00604658	-0.00319892	0.0100389	0.00498105
																													1180.91	2366.96	1835.83	1583.13	51.5019		0.0077331	-0.00205214	0.0100175	0.00241738	0.00401075
																													1350.62	2379.58	2260.56	1883.13	66.1659		0.00718561	0.00350243	0.00326398	0.00517617	0.00505105
																													1231.77	2510.73	1734.09	2025.1	60.7799		0.0114373	-0.00562667	-0.00399887	0.00505789	0.00147082
																													1222.74	2337.26	2030.49	1774.76	60.7899		0.00984361	0.00264261	0.00479497	-0.000764691	0.00542148
																													1272.72	2496.05	2081	1942.87	58.2407		0.000273662	0.00025205	0.00662352	0.00498078	0.00211312
																													1024.71	2056.44	1717.3	1937.7	50.8654		-0.00126352	0.00516886	0.015234	0.00476656	0.00253742
																													1071.74	1990.84	2768.36	1943.04	38.3984		0.016767	0.00970979	-0.00200186	0.00722796	0.00205744
																													1125.17	1988.74	2754.87	1896.17	40.6059		0.00975526	0.0106853	-0.00300133	-4.49623e-05	0.00213019
																													1305.01	1953.43	2781.87	1865.97	36.9782		0.00547336	0.00665339	-0.00309417	0.00562468	0.00199084
																													1143.98	1921.37	2765.58	2327.49	38.2728		0.0130801	0.00868509	-0.00638087	0.000878424	0.00385328
																													845.886	2419.44	2490.47	2140.57	51.628		-0.00397427	-0.0103263	0.00200632	0.00471563	0.0064961
																													2317.41	2818.34	2467.1	2314.81	61.5833		0.000597779	-0.00247062	-0.000220432	-0.00180573	0.00752871
																													2800.05	2627.37	2104.39	1592.52	83.5321		0.000129477	0.00400647	0.00667782	0.0225675	0.00898137
																													843.649	2412.41	2165.5	2084.79	48.4579		0.0150895	0.00590392	0.00457015	-0.00919737	0.0047391
																													1151.19	2219.77	2236.57	549.006	51.7757		0.0040925	0.00831945	0.00434035	0.0212394	0.00382996
																													1308.9	2218.71	2289.8	685.385	49.8962		-0.00210655	0.00615202	0.00476433	0.0126719	0.00563457
																													1238.87	2579.93	1986.69	-98.7307	34.8062		0.00720983	0.00659614	0.00279078	0.000894133	0.00265664
																													1311.31	2124.29	2693.84	1561.11	75.5832		-0.000807121	0.010303	-0.00073076	0.0207813	0.00330203
																													1118.82	1917.7	2297.84	1977.68	56.5868		-0.00496425	0.0147501	0.00637614	0.00138942	0.00404787
																													2614.27	2559.9	2323.82	2252.09	45.6306		0.00314942	0.00236482	0.00178312	-0.0126115	0.00311917
																													2765.45	2256.64	2204.64	413.273	59.8897		0.00406585	0.00725846	0.00336797	-0.00101933	0.00634833
																													2814.78	2446.66	2503.4	47.5814	88.181		0.000198305	0.00554545	-0.0018126	0.0094128	0.00449637
																													2831.92	2159.68	2592.56	241.498	87.4276		-0.000255602	0.0100794	0.000938194	0.0126037	-0.000682975
																													2879.18	2081.6	1771.56	989.304	73.996		-0.000212815	0.00773048	0.0126166	0.00971292	0.00510132
																													1084.49	2378.69	2475.03	1228.77	48.9841		0.00352992	0.00665902	0.00130311	0.016337	0.00478203
																													1119.33	2614.82	1997.18	2000.58	87.4255		0.00289144	0.00454975	0.0112473	0.00697768	0.00191941
																													1220.74	2608.57	2500.87	1955.42	61.3367		0.000970598	0.00423527	0.000902621	-0.00252667	0.0100465
																													1190.74	2444.74	2543.55	1433.85	50.2788		-0.00608291	0.00694053	-0.00199273	-0.00799655	0.0101077
																													1116.8	2724.45	2428.88	1415.2	96.7949		-0.00577274	0.00319684	-0.00238596	0.00631607	0.00652464
																													795.578	2419.59	2619.81	1529.92	100.699		-0.00935103	0.00455897	-0.00519001	-0.00596338	0.00435565
																													2731.57	2682.3	1941.42	1721.37	180.482		0.00206466	0.00109276	0.00741616	-0.00325519	0.0230219
																													2765.29	2721.05	2012.7	1830.83	258.97		0.00341933	0.00350744	0.00717493	-7.71675e-05	0.0189299
																													2798.02	2652.81	2274.92	1936.22	262.168		0.00337307	0.0026651	0.00663222	-0.000427218	0.0178418
																													2662.99	2419.56	2103.59	1719.55	225.231		0.00358417	0.00435943	0.00265033	-0.000952141	0.0123762
																													2837.59	2675.8	1726.35	1741.81	118.998		-0.000945973	0.000766453	0.00353147	0.00192274	0.0133252
																													996.098	2227.42	2043.75	1752.36	96.7163		-0.00119637	0.00604965	0.00664547	0.00248051	0.01136
																													1185.55	2445.53	1896.36	1784.66	116.41		0.000854772	0.00375262	0.00572799	0.00192401	0.0230206
																													1205.89	2771.74	1724.48	1470.24	137.611		-0.00588811	0.00326543	0.00833693	0.0004818	0.024878
																													1121.15	2587.86	2266.91	1498.82	132.852		-0.00193065	-8.30496e-05	0.00281194	-0.00212273	0.0260124
																													734.329	2606.21	2123.04	2002.86	147.575		0.00504792	0.00242866	0.0108529	0.00543253	0.0161284
																													729.917	2668.18	1697.73	1726.3	195.431		0.0138051	0.00149469	0.0100457	0.00965481	0.00934615
																													1056.79	2703.86	2083.46	1744.68	374.926		-0.00284015	-0.00423824	0.00505252	0.0111932	0.00972992
																													562.885	2201.39	2771.88	2017.3	531.363		-0.000219989	0.0098121	-0.005196	0.00398254	0.00296682
																													2685.15	2276.42	2630.38	2076.34	422.408		0.00194107	0.00460282	-0.00119674	0.00670847	0.0415821
																													2741.55	2315.7	2573.17	1959.49	489.503		0.00123343	0.00348739	-0.000194883	0.0123697	0.0133136
																													2769.07	2574.39	2196.01	1915.9	36.9475		0.00374721	-0.000435611	0.00271626	0.00132932	0.00490753
																													2805.05	2664.41	1976.04	2308.51	72.8467		0.00360462	-0.0105795	0.0107089	0.00386243	0.00516083
																													2562	2299.28	2663.96	2089.96	63.6672		0.00874088	0.0012451	-0.000948268	0.00444125	0.0243566
																													2694	2298.44	2713.73	83.3254	164.897		0.00277191	-0.00144525	-0.00395664	0.000681949	0.0218674
																													2742.54	2685.8	1508.71	467.613	280.281		0.00108611	-0.00881747	0.0137979	0.0110205	0.0447746
																													626.737	1995.49	1888.14	401.04	224.336		0.00227005	0.00916745	0.00247486	0.0111991	0.0907014
																													1165.57	1949.38	1812.58	1071.05	578.559		0.00170904	0.0120534	-1.76761e-05	-0.00722418	0.0663107
																													1081.57	1800.47	2403.19	323.176	1013.34		-0.000449987	0.0145288	-0.000342828	0.000497407	0.0342242
																													1090.18	1785.8	2465.44	1351.23	454.642		-0.00152775	0.012889	-0.00181143	-0.00513343	0.0622767
																													1093.42	1854.82	2577.64	582.182	998.583		0.00419173	0.0112209	0.000185014	0.000594854	-0.0194014
																													1071.7	2520.07	2578.27	1691.13	1187.74		0.00254113	-0.00977215	-0.00082035	0.00964942	0.00109082
																													1054.95	2419.34	2598.99	1249.26	1120.28		0.0072412	-0.00461718	-0.00346683	0.0140572	-0.0087849
																													1091.27	2051.24	2574.87	1229.45	1487.68		-0.00201485	0.000418784	-0.000348254	0.0182043	-0.00340865
																													861.493	2093.13	2449.82	1047.98	1225.2		0.00113618	0.00485029	-0.000311139	0.0146181	0.00731245
																													912.228	2807.47	2242.62	1635.25	1246.61		0.00638062	-0.00907675	0.00125607	0.00347686	0.0104758
																													2566.44	2771.01	2287.16	1771.16	1141.48		0.00881393	-0.0125772	0.00194166	0.00239023	-0.000394218
																													2574.27	2824.53	2094.47	1843.96	1707.58		0.00696878	0.00181389	0.00763335	-0.00170082	0.0227799
																													2798.44	2541.03	1671.55	1686.59	1479.13		0.00219997	0.00288124	0.0125308	-0.00999202	0.0178477
																													2670.26	2262.75	2050.15	1500.74	1469.64		0.00538502	0.00955968	0.00254937	-0.00883855	0.00475914
																													2895.51	2665.02	1441.66	1855.16	304.493		-0.00023188	0.0048712	0.0141503	0.000232332	0.0497683
																													1987.35	2641.58	1281.06	1813.71	314.507		-0.00488219	0.00470242	0.0126013	0.00174342	0.00201449
																													2029.21	2158.19	1469.98	1761.72	137.276		-0.00390823	0.00382171	0.0166081	0.00316371	0.0125053
																													2212.61	2023.9	1866.64	1600.81	16.5357		-0.010794	0.00839636	0.00650824	0.00256043	0.00675452
																													2368.69	2084.33	2301.1	1754.27	49.8781		-0.00831466	0.00967986	0.000976199	0.00024907	0.00449078
																													2039.01	2359.92	2204.79	1830.38	65.0111		-0.00755865	0.00449259	0.00607494	0.00514066	0.00117024
																													1201.52	2371.83	2037.67	1506.74	56.3858		0.00132793	0.00488984	0.00847389	0.00389841	0.00130982
																													1172.65	2289.34	2205.78	1912.75	57.4989		-0.000981843	0.0058069	0.00416818	0.00147197	0.00327556
																													1138.18	2047.22	1618.91	2037.93	99.6476		0.00165665	0.0115439	0.011156	0.00347097	0.00520971
																													956.355	2678.65	2676.93	2186.93	89.5277		0.00423865	0.00322777	-0.00931489	-0.000966652	0.005759
																													1017.3	2639.02	2727	2211.23	67.4764		0.0112477	0.00331582	-0.00878847	0.00508517	0.00727072
																													1015.97	2476.61	1888.62	1217.05	71.6266		0.00812673	0.00324007	0.00457422	0.0127029	0.0065018
																													985.908	1884.68	2631.3	507.535	80.8866		0.0104654	0.0108573	-0.00613007	0.0272203	0.00391009
																													1093.35	2731.8	2285.94	1260.9	68.7478		-0.000776023	0.00248731	0.00574545	0.0199218	0.00201869
																													1066.58	2694.97	2607.17	67.893	71.0656		0.00087649	0.00209531	-0.00115387	0.000715992	0.00394383
																													1171.41	2576.66	2562.44	139.398	59.2436		0.00421162	0.0045181	0.0045725	0.00625384	0.00627888
																													1204.96	2739	2751.97	268.388	48.1088		0.00153249	0.00206996	-0.0023977	0.012349	0.00527743
																													1230.72	2381.68	1447.28	308.808	46.8584		-0.000908778	0.00336551	0.0120624	0.0127102	0.00493748
																													1013.73	2428.45	1879.79	2017.6	39.5572		0.000354155	0.00338821	0.0105504	0.0184272	0.00235261
																													1085.08	2259.93	2472.28	2228.21	28.6069		0.00590648	0.00524165	-0.00658075	0.0159963	0.0024621
																													1076.08	2384.21	2555.11	1549.7	34.8973		0.00132677	0.00198875	-0.00160709	0.00140957	0.00152637
																													1067.22	2278.52	2559.19	1685.32	32.043		-0.00301982	0.00772598	-0.000348711	-0.00033936	0.00409516
																													719.198	2068.19	2232.76	1789.07	55.8124		0.0264217	0.00768714	0.00035356	0.00404951	0.00652034
																													995.493	2149.55	2445.6	1285.44	64.9528		0.0162989	0.00672145	0.00235657	0.00768603	0.00652896
																													1073.74	2364.94	1742.75	1510.58	60.9049		0.0123697	0.00281193	0.0180961	0.00179604	0.00395399
																													874.566	2336.82	2321.5	936.332	80.2955		-0.00186036	0.00188063	0.00179566	-0.00652975	0.00888589
																													2690.85	2572.3	2620.91	1030.28	83.9563		0.00358876	-0.00624531	0.00251646	-0.00187838	0.00660429
																													2590.72	2318.31	2510.44	1582.47	75.6413		0.00360662	0.00447699	-0.00271315	-0.00611727	0.00642001
																													2717.15	2333.72	2011.13	1882.04	92.6542		0.00288742	0.00507641	0.0111597	0.000522704	0.00938732
																													2531.15	2066.17	2224.36	1810.06	57.5581		0.00721993	0.00841742	0.00302856	-0.00551581	0.00413228
																													2382.13	2106.96	2232.78	1394.13	73.5117		0.00923857	0.00354158	0.00371644	-0.0015668	0.0086564
																													2537.27	2456.35	1925.52	1910.32	61.0431		0.00610748	0.00392392	0.0116195	0.00592577	0.0050153
																													2800.44	2421.88	2387.2	1862.02	61.5296		0.00243735	0.000100162	0.00313661	0.00689512	0.00647157
																													2790.44	2482.78	1999.73	1787.77	50.764		0.00328262	0.000922249	0.00779371	0.00446692	0.0013764
																													2818.56	2377.4	1736.86	1525.22	62.2071		0.00478243	0.00116768	0.0124781	0.00248047	0.000682235
																													2754.04	2017.63	1173.01	1649.49	49.5549		0.00296074	0.0118596	0.0114241	-0.00395111	0.00285274
																													2064.26	1888.54	1298.9	1733.74	51.0516		-0.00301149	0.014867	0.0151363	0.00311824	0.00304356
																													1853.58	1804.58	2119.82	1710.16	237.881		-0.000847816	0.0201023	0.00275917	0.00150538	0.0233104
																													1908.55	1803.34	2350.29	1845.13	172.927		-0.00060472	0.0170148	-0.00261335	0.0115243	0.0160824
																													2186.13	1672.78	2103.99	1918.19	140.525		-0.00144463	0.0185522	0.00355729	0.00570078	0.010581
																													2258.32	2096.8	2716.07	1919.18	174.935		-0.00248101	0.00749492	-0.0101409	0.00412751	0.0240562
																													2256.38	1994.15	2626.74	1832.22	189.15		-0.00720667	0.00588412	-0.00519878	-0.00357548	0.0214453
																													2368.78	2044.92	2624.89	1804.89	243.302		-0.0097053	0.00448659	-0.00624872	-0.00684124	0.0288539
																													1684.04	2529.63	2533.6	2015.14	272.813		0.00298167	-0.00346449	-0.00598653	-0.000683578	0.0392036
																													2336.82	2074.36	2741.53	2185.55	309.311		-0.00559691	0.00521707	0.0011132	0.00344067	0.0268365
																													2247.29	1935.16	2528.83	1579.67	434.337		0.000469576	0.00329568	-0.00104885	0.0130069	0.0223789
																													2096.98	2833.99	2408.08	1599.5	604.145		-0.00243577	0.000308855	0.00262859	0.00515135	0.0351058
																													1628.12	2823.11	2325.73	380.493	250.447		-0.00569353	-0.00646141	0.00749537	0.0124849	0.00918721
																													721.428	2821.19	2733.18	750.307	711.537		0.00509047	0.00102324	-0.00419829	0.000387191	0.017156
																													979.113	2789.46	2351.95	268.04	677.184		-0.00636828	0.00039966	0.00177965	0.00842483	0.00545969
																													1079.11	2562.62	2378.47	1250.45	999.213		-3.14003e-06	0.00574499	0.00171207	0.0179604	0.0121144
																													1038.23	2716.43	2681.16	2165.2	625.428		-0.00115976	0.00289882	0.00115166	0.00803088	-0.00619321
																													852.205	2842	2501.53	1173.22	-150.166		-0.00474256	0.00185412	-0.000733683	-0.00972945	0.0158982
																													1003.58	2422.45	2151.77	664.508	109.255		0.0079164	0.000356449	0.00285365	0.000453175	0.0151703
																													976.585	2187.05	2577.87	1452.65	100.648		0.0111971	0.00260475	-0.00324413	-0.00134512	0.00986513
																													1089.38	2000.85	1768.8	710.479	247.582		0.0073314	0.0117072	0.005538	0.0149898	0.0513288
																													941.259	2180.92	1387.61	1482.6	852.435		0.0109763	0.00816309	0.0152558	-0.000114473	0.0263816
																													958.337	2265.69	1424.28	1159.25	745.414		0.0114165	0.00838832	0.0222552	-0.000987956	0.0117863
																													992.058	2255.71	2331.62	1267.57	46.1591		-0.00170002	0.00527654	-0.00251026	-3.50486e-05	0.0310396
																													1048.23	2380.41	2515.89	396.429	98.7883		0.00470838	0.00556712	-0.000711199	0.0133664	0.0160473
																													1184.14	2562.82	2043.84	1486.17	62.314		0.0063891	0.00324743	-0.00187019	0.00295952	0.00837685
																													1535.03	2631.53	2492.18	1478.32	102.255		0.00516589	0.00369438	-0.0046517	-0.00495968	0.0432976
																													1041.51	2660.58	2353.64	1087.52	167.387		-0.00180644	0.0013032	-0.0030572	-7.2815e-05	0.0539821
																													1223.78	2472.76	2434.43	1590.01	145.997		-0.00284385	0.00526065	-0.00376742	-0.00130933	0.056279
																													1149.05	2615.53	1991.35	1728.38	874.558		-0.00172908	0.00484017	0.00495683	-0.00163375	0.0243556
																													959.768	2667.11	2390.96	1806.02	637.119		-0.007101	0.00354877	-0.00218245	0.00300675	0.0251902
																													1173.71	2567.2	2158.83	1524.51	461.512		0.00845494	0.00603879	0.00172173	0.000595064	0.0241014
																													1117.55	2724.07	2256.3	1767.27	708.988		0.0184288	0.00267367	0.00766968	0.00735798	0.021959
																													1303.73	2663.17	1522.31	1580.67	1234.21		0.0128217	0.00215576	0.0178875	-0.00772818	-0.00482294
																													1623.6	2582.62	1549.41	1699.51	1037.89		-0.0037104	0.00263791	0.0207351	-3.24071e-05	0.0126032
																													1397.44	2713.58	1436.89	1724.55	1492.77		0.00692114	0.00127515	0.0158182	0.00366887	0.00232805
																													1562.96	2667.57	1621.71	1690.36	1239.98		0.00269623	-0.000773943	0.0165242	0.00328455	0.00739258
																													1973.36	2323.79	1526.68	1828.78	573.013		-0.00206589	0.0054641	0.0104049	-0.00110678	0.029442
																													2007.64	1997.47	1293.06	1867.51	985.334		-0.00871144	0.00917064	0.0137317	0.004816	0.0446305
																													2518.64	2172.05	1749.05	1839.99	1432.45		0.00542907	0.009404	0.00913154	-0.000150379	-0.000394384
																													2411.58	2402.98	1818.89	1918.27	1343.55		0.00892575	9.75213e-06	0.0104529	-0.000259025	-0.0164396
																													2688.65	2287.75	2156.22	1972.32	1387.65		0.00739262	0.00157257	0.00655961	0.00457071	-0.00121267
																													2715.94	2242.37	1806.85	304.591	1642.42		0.00652177	0.00451344	0.0134891	0.0212573	0.000576417
																													2632.36	2141.09	2722.45	566.957	1523.1		0.00394782	0.00723249	-0.00701557	0.0269024	-0.0134363
																													2696.16	2192.43	2507.13	644.676	1589.74		0.00451929	0.00900753	-0.00416658	0.00924825	-0.0149535
																													2734.36	2261.92	2311	267.114	91.3646		0.00351796	0.0034525	0.00369057	0.00398682	0.0285175
																													2852.41	2263.54	2140.41	97.4799	213.421		0.00186749	0.00226262	-0.000361202	0.00844536	0.0477922
																													2896.27	1994.66	2318.04	465.695	335.665		0.00150722	0.00617235	0.00553987	-0.0052747	0.0465598
																													1572.54	2036.69	2242.2	1457.23	171.246		-0.000329559	0.0107128	0.0050601	0.014979	0.0467815
																													1708.23	2183.9	2723.29	1730.34	187.169		0.00485895	0.00844425	-0.00139675	0.00462966	0.00380711
																													1924.39	2193.53	2451.53	2143.69	176.836		0.00153447	0.00697479	0.000844907	0.017435	-0.00770927
																													2015.28	2143.41	2168.96	2157.6	68.2165		-0.00150612	0.00736978	0.00840316	0.0124779	0.00559155
																													2285.76	2369.06	2385.32	2212.61	55.8892		-0.00203697	0.00344465	-3.35582e-05	0.00902316	0.00353158
																													2274.32	2379.89	2316.97	1304.97	57.5506		-0.00418472	0.00160623	-0.00224646	0.0202382	0.000369908
																													2336.18	2107.28	2192.84	42.8112	59.4149		-0.00702557	0.0143311	-0.00727188	0.000948386	0.00340895
																													2371.5	2137.09	1769.57	8.66674	52.074		-0.0057385	0.00734508	0.0148029	0.00591642	0.00161745
																													2353.26	1983.03	2284.33	159.954	44.9689		-0.0091202	0.010249	0.00443895	0.032651	0.00242519
																													2244	2015.32	1875.78	1111.52	49.2461		-0.00445485	0.0106407	0.0163975	-0.00507012	0.000261521
																													2215.9	2010.99	2536.16	72.9228	46.7369		-0.00834795	0.0111575	-0.00584447	0.00330842	0.0045573
																													2314.15	2030.68	2523.43	1068.58	47.7688		-0.00352458	0.00701005	-0.00165036	0.00732865	0.00357797
																													2096.4	2313.3	2520.08	1224.99	96.6031		-0.00743434	0.000300065	-0.000926609	0.00263409	0.0142524
																													1817.26	1915.9	2020.04	1327.41	61.4819		-0.00961907	0.0130787	0.00848313	0.00770184	0.00297158
																													1630.73	1786.49	2143.44	1225.14	49.6599		-0.00382777	0.0144192	0.0045846	0.00324757	0.00420756
																													1526.01	1745.09	2442.88	1165.49	53.8168		-0.0131116	0.0143291	-0.00663879	-0.00534197	0.00463051
																													1283.1	1831.33	2525.34	1348.08	48.373		0.000602582	0.0122619	-0.000937388	-0.0131886	0.00424462
																													1288.09	2292.96	2501.47	1625.81	49.966		-0.000171931	-0.000246497	0.00246509	0.00359862	0.0048112
																													1143.66	2063.51	2361.65	1579.32	41.3441		-0.00266565	0.00474884	-0.00226178	0.00341813	0.00243773
																													1030.76	2059.59	2311.73	1263.5	51.9477		0.00530765	0.00993378	-0.000588359	-0.00466782	0.00752413
																													1050.33	2843.36	1875	1352.4	56.7849		0.00166137	-0.00232981	0.0107737	0.00234257	0.00718768
																													983.949	2604.03	1941.52	886.333	56.4842		-0.00163843	-0.00599473	0.0088931	-0.000151721	0.00742144
																													1093.57	2681.79	2306.19	1622.03	51.9664		0.00242363	0.000926634	0.00299805	0.00583989	0.00492401
																													1134.15	2778.62	1655.73	1783.41	56.7314		-0.00160658	0.00119066	0.0127382	0.0075278	0.00446589
																													1035.28	2529.32	1623.6	1517.87	49.4586		0.00323897	0.00519356	0.0132366	0.004205	0.00492322
																													1187.46	2318.42	1430.86	1828.37	54.6563		0.00804686	0.00831482	0.0151933	0.00409456	0.00457406
																													1370.98	2015.9	1576.93	1959.52	37.9597		0.00670145	0.00584706	0.0190572	0.00327505	0.00379524
																													814.027	2089.27	2016.02	2082.4	54.6422		0.0167154	0.0056453	0.0088103	0.00424055	0.00394759
																													961.383	2130.99	1840.49	2053	64.2581		0.0182016	0.00695634	0.00632773	-0.00043888	0.0067733
																													1121.81	2286.93	1460.59	1855.22	87.2355		0.0153428	0.00670201	0.00928572	0.00251316	0.0104021
																													1038.02	2066.63	2048.92	1624.93	93.9691		0.00487259	0.00193139	0.0114818	0.0136563	0.0102287
																													1249.24	2206.38	1548.83	1822.3	101.94		0.000542209	0.00779259	0.00829862	-0.00129939	0.0137273
																													1200.21	2498.6	1652.74	304.493	114.851		-0.000847035	0.0055232	0.0107199	0.0197635	0.0109489
																													1125.79	2579.33	2700.29	486.565	101.806		-0.00423378	0.00332309	-0.00562105	0.0085899	0.0138802
																													1123.81	2457.24	2704.95	512.228	97.6616		-0.00754677	0.00428944	-0.00784754	0.00251549	0.0120371
																													969.229	2701.91	2699.2	1363.82	91.2074		0.0044932	0.00211447	-0.00192151	0.00350889	0.00435937
																													1147.71	2675.4	2130.34	715.594	61.4193		0.0124517	0.00249258	0.0104729	0.0321337	0.0069677
																													1195.19	2725.84	2303.45	1256.27	66.6616		0.0127074	0.00228065	0.00340661	0.0311553	0.00287549
																													1135.16	2688.31	2131.91	2092.11	160.768		0.0153834	0.00178169	0.00548883	0.0114739	0.0199337
																													1257.04	2656.21	2265	2566.58	151.779		-0.00108693	0.00183443	0.00529994	-0.0134304	0.0178405
																													2042.91	2526.95	2207.9	2437.13	109.841		0.000516636	0.00787792	0.00967098	-0.0187451	0.0115986
																													1781.83	2578.17	1615.77	944.061	191.893		0.000824775	0.00320118	0.00999907	0.0109959	0.0260123
																													1278.69	2703.26	1621.07	561.962	188.351		0.00547457	0.001849	0.0114252	0.00377026	0.0218515
																													1232.76	2568.69	1922.55	492.631	167.144		-0.00516891	0.00540665	0.0114728	0.00892426	0.0221459
																													2674.98	2513.46	2135.1	-45.6929	240.058		0.00333992	0.0018762	0.00652001	0.0107989	0.0247959
																													2644.12	2484.68	2542.05	44.4918	231.276		0.00869761	0.00594671	-0.00326631	0.0128385	0.0241793
																													2783.34	2552.14	2511.29	1634.47	479.238		0.00583729	0.00208738	-0.00342956	-0.0118369	0.0317642
																													2327.24	2138.57	2303.43	1288.7	584.153		0.0114424	0.00643046	0.000758357	-0.00602903	0.00272977
																													2709.82	2766.8	1890.68	1505.07	429.067		0.00567865	0.00115214	0.00740024	0.00836075	-0.00356961
																													2812.28	2178.41	2079.46	694.854	241.027		0.00453595	0.000866522	0.00713983	0.00234585	0.00376274
																													2803.67	2242.51	2424.38	1684.58	93.1726		0.00685789	0.00273663	-0.00190756	-0.00074855	0.0213869
																													2805.24	2197.7	2392.04	1276.2	442.608		0.00565962	0.00341006	-0.00346978	-0.00379524	0.0144021
																													2858.6	2154.26	2556.38	1490.08	-33.9525		0.00264059	0.0030257	0.00068271	-0.00186237	0.00777886
																													2897.82	2083.05	2370.61	1394.61	122.046		0.00134928	0.00625484	-0.00392028	-0.00913592	0.0287299
																													1754.72	2047.05	2391.78	1300.02	302.285		-0.00585373	0.000654237	-0.00758635	0.00322081	0.0118209
																													2327.29	1897.9	2174.07	1415.83	1495.48		-0.00667858	0.00694904	0.00346927	0.00838836	0.0465925
																													2247.02	1948.58	2002.7	945.349	39.7478		-0.003605	0.00811206	0.00767778	-0.0013232	0.0162983
																													2421.87	2023.1	2318.64	983.815	73.2669		-0.00264443	0.00838956	0.00114185	-0.00336607	0.0202054
																													2446.29	2040.05	2052.47	1263.86	230.524		-0.00262825	0.00983248	0.00614648	-0.0011667	0.0640783
																													2339.34	2006.19	2037.85	1635.21	880.342		-0.00466838	0.0123294	0.00995746	0.00374085	0.0169725
																													2245.25	2075.92	1613.45	1528.95	336.39		5.56563e-05	0.013073	0.0133137	-0.000282535	0.0125417
																													2371.74	1929.1	1341.76	1649.64	339.669		-0.00289418	0.0117568	0.0178776	0.00479514	0.0163668
																													2440.06	1764.89	2025.91	1741.2	297.797		-0.0033701	0.0201684	0.00692638	0.00240475	0.00940337
																													2392.14	1743.59	1866.59	1783.55	344.681		-0.00515237	0.0206903	0.00793	0.00323509	0.0434566
																													2382.51	1881.31	1499.74	2016.88	166.621		-0.00375388	0.0144099	0.00869952	0.00378706	0.034242
																													2381.85	1808.38	1639.68	1877.95	531.095		-0.00642245	0.0131417	0.0123756	6.84212e-05	0.033503
																													2052.45	2000.89	1983.23	1850.98	1302.41		-0.00741047	0.0087539	0.00600411	-0.00341186	-0.0221626
																													1969.54	1950.5	1747.08	2023.33	1302.25		-0.00335508	0.0106972	0.00896855	-0.000757721	-0.00534169
																													1747.81	1908.63	1622.59	1710.84	1104.62		-0.000931602	0.0106947	0.0122555	0.00607481	0.0366838
																													1814.23	1863.4	1729.35	1599.81	1056.6		-0.00533067	0.0166769	0.00944722	0.00545529	-0.00568537
																													785.669	1874.08	1873.21	2020.1	1496.59		-0.0166537	0.0125801	0.00893782	0.00267443	-0.00827704
																													1518.28	1964.96	1780.22	1879.59	1299.82		-0.000988844	0.00661596	0.0117794	-0.000108584	-0.0106118
																													1353.22	1909.97	2545.68	327.713	817.027		-0.00532338	0.00431785	-0.00597698	0.0109826	0.0175847
																													1469.2	1888.12	2362.12	401.757	583.601		0.000373292	0.00999192	-0.000997057	0.00038707	0.0474814
																													1527.27	2062.14	2375.72	-4.26453	538.117		0.00115621	0.0114363	0.00383919	-0.000527255	0.0273201
																													1147.99	1905.65	2311.15	-121.924	1320.19		-0.00837287	0.00758842	0.00716086	-0.00055559	0.0230823
																													1269.78	2879.51	2328.64	385.347	753.374		-0.00301706	-0.000734947	0.00375761	-0.00123158	0.0175673
																													1298.6	2809.5	1870.25	1976.26	1326.97		0.00733611	-0.00326934	0.00796676	0.0117721	-0.00218567
																													1049.99	2705.64	2209.88	2263.75	1496.23		0.000532643	-0.000707165	0.00339331	-0.00226282	0.011541
																													1075.89	2673.35	2423.28	779.093	1164.78		-0.00264212	0.00250071	0.00355682	-0.00439524	0.00346149
																													1437.12	2763.36	2454.19	1762.1	1479.66		-0.00384114	-0.000685045	0.000452991	-0.0079118	8.7472e-05
																													1209.42	2512.06	2234.83	1581.22	1191.54		0.00187561	0.00204004	-0.00230225	-0.000327133	-0.0307496
																													1322.77	2082.35	1772.25	1007.35	870.926		-0.00159742	0.00336579	0.014777	0.00973025	0.0104856
																													1530.2	1890.47	2152.65	1303.23	1321.19		-0.00108876	0.007284	0.00535363	0.000925833	-0.0162422
																													1175.76	2156.03	2509.67	1423.1	1599.58		0.0058058	0.00539132	-0.00607688	-0.0114344	0.0109914
																													1459.02	2018.31	2369.39	1321.45	1803.94		0.0080173	0.00742247	-0.00245163	0.00119709	0.0166777
																													1497.47	2318.45	2471.8	646.882	375.499		0.0080162	0.00593192	0.0022257	0.00344445	-0.00276531
																													1065.76	2105.47	2387.16	1478.79	228.125		0.0115696	0.00517264	-0.00668889	-0.000846337	-0.0151273
																													963.153	2472.78	2359.47	1342.87	116.701		0.0122093	0.00250936	-0.00129499	-0.00232375	0.0125944
																													1171.16	2221.69	2432.63	1571.6	98.4556		-0.00128857	0.00463995	0.000192976	0.00476736	-0.00013188
																													1266.91	2073.78	2097.64	1026.38	46.1274		0.00819329	0.0107945	-0.00138679	-0.000179822	0.00233524
																													1334.83	2703.25	2376.87	1010.12	52.3181		0.00937706	0.00303825	-0.00555119	-0.000328471	0.0056602
																													1170.29	2709.9	2405.55	920.126	57.8279		0.00225747	0.00303128	-0.00369323	0.0040629	0.0101407
																													1141.71	2719.66	1808.41	1127.7	73.2424		0.0103046	0.00122665	0.011196	0.000451337	0.0103376
																													1200.12	2686.03	2278.51	1326.94	44.149		0.0101975	0.0016247	0.00551472	0.0014072	0.00396939
																													1664.86	2649.76	2102.34	1541.99	51.7645		0.000210278	0.000804217	0.00560159	0.00916645	0.00520087
																													1390.82	2604.33	1378.93	1746.01	48.9316		0.00543658	0.00291462	0.0187988	0.00222221	0.00173009
																													1410.87	2736.95	1558.75	1775.81	43.5304		0.00867058	0.00246415	0.0193444	0.00725429	0.00471654
																													2546.85	2704.14	1506.59	1885.13	43.2072		-0.0116422	0.00243644	0.0126712	0.0131806	0.00353391
																													2440.55	2549.34	2066.42	1928.45	56.6578		-0.00886668	0.00185747	0.00547997	0.00357862	0.00619753
																													1800.47	2522.36	2151.61	1697.09	81.4193		0.00233189	0.00143773	0.00532603	0.00206176	0.0106582
																													1452.31	2485.39	2072.47	2001.63	87.0743		0.00179888	0.00327366	0.00754761	0.00609637	0.0126721
																													1477.45	2454.19	1859.97	2109.86	101.34		0.00268975	0.00516531	0.00636557	0.00300268	0.0116509
																													1267.37	1892.67	1597.29	1804.72	89.2083		-0.00748132	0.0144673	0.0126298	0.00735065	0.0132096
																													999.911	2574.23	1478.21	1492.53	51.5811		-0.0086816	0.00408437	0.0107225	-0.0168245	0.00319311
																													1137.97	2059.71	1445.39	488.564	53.4697		0.00491588	0.00312299	0.0115257	0.0063883	0.00630491
																													1021.99	1964.43	1801.21	513.084	54.2053		0.0116131	0.00523783	0.0110367	0.00334886	0.0030379
																													1363.67	2086.91	1985.05	2062.41	96.7143		0.00452965	0.0132879	0.0125481	-0.00270068	0.0127904
																													1380.82	2555.62	2133.93	1903.98	132.906		-0.00572545	0.0046184	0.0115949	0.0165274	0.0137204
																													913.135	2090.94	1737.61	1674.39	135.291		-0.00182457	0.00558615	0.00799761	0.017522	0.0156385
																													2689.48	2333.62	2164.19	2211.49	152.73		0.00528287	0.00644247	0.00434291	0.00429249	0.0140075
																													2604.15	2402.56	2648.07	803.218	128.106		0.00571645	-0.00156128	-0.0057233	0.0104837	0.00399306
																													2615.56	1942.96	2461.91	486.736	80.3799		0.0110382	0.00798183	0.00274667	0.0117406	0.00485176
																													2599.91	1469.11	2574.26	653.662	70.975		0.0111036	0.0068665	-0.00115044	0.00393461	0.00837677
																													2706.38	1667.63	2545.62	738.619	95.8899		0.00879272	0.0109884	-0.000871728	-0.0055231	0.0130912
																													2829.02	1711.4	2117.74	215.651	79.0661		0.00446346	0.0135799	0.00302306	0.00614551	0.0116484
																													2735.65	1893.58	1896.06	555.134	122.432		0.00537275	0.0143928	0.0088294	0.0108591	0.0229113
																													2856.78	2050.34	2229.64	1323.54	170.404		0.00418925	0.0109217	0.00303423	-0.00244557	0.0233631
																													2847.31	1993.17	2452.39	1501.19	164.099		0.0030562	0.010314	0.00408693	-0.00259626	0.0172092
																													1854.68	1875.26	1987.03	1259.03	154.081		-0.00241182	0.00298034	0.01172	-0.00558562	0.0167251
																													1762.04	1588.58	2137.37	1182.94	161.882		0.0047667	0.00704217	0.00640632	-0.00559732	0.0177312
																													1783.85	1863.54	2222.84	1422.49	123.621		0.00542302	0.0137707	0.0146933	0.002974	0.0101222
																													1775.24	1964.06	2514.43	1352.67	136.713		0.00326865	0.0107872	0.00296305	0.00905203	0.0186072
																													2050.07	1968.97	2057.76	1108.15	195.404		-0.000581859	0.00946121	0.0123304	-0.00188052	0.021747
																													2004.64	1991.18	2268.99	1054.17	215.467		-0.000305083	0.0126274	0.00104436	-0.00277193	0.0206777
																													2098.03	2013.44	2061.63	1374.45	203.814		-0.000910924	0.0101446	0.00575076	-0.00571107	0.0204769
																													2173.19	1916.17	2487.12	1612.84	206.72		-0.00282248	0.0120467	-0.00143997	0.000956002	0.0138508
																													2279.27	2097.78	2541.66	1538.63	222.347		-0.00324107	0.00876533	-0.00338243	-0.00295402	0.0221586
																													1869.86	1951.18	2461.49	1508	215.995		0.00153181	0.0067258	-0.00326628	-0.00891187	0.0170973
																													1955.93	1958.38	2058.45	1871.95	204.62		0.00112129	0.00442606	0.00776075	0.00966344	0.0193748
																													1703.09	1891.42	2203.32	1959.06	207.835		0.00271493	0.00885032	-0.00255449	0.00465566	0.0208397
																													2012.22	1805.95	2306.44	1610.81	157.112		0.000165015	0.0143539	-0.00427074	-0.00143265	0.0133279
																													2233.42	1928.17	2413.07	1793.2	263.971		-0.00172445	0.0115262	-0.0074522	-0.00346197	0.029754
																													2299.74	1926.75	2250.82	1830.64	249.051		-0.00739062	0.00814523	-0.00259125	0.00119258	0.0328862
																													1993.7	1985.74	2027.17	1998.21	280.643		-0.00131967	0.00712742	0.0049174	-0.00104895	0.0353714
																													1670.54	1894.7	2286.9	2006.85	369.23		0.00319573	0.00628099	0.000337886	0.00437574	0.0293094
																													1738.45	2859.83	2251.31	439.477	112.653		-0.00788843	-0.00204749	0.0101802	0.00331102	0.0267038
																													1530.5	2831.37	1557.32	1471.15	210.621		-0.00657399	-0.00324878	0.0191731	0.00105216	0.0299238
																													971.217	2734.91	1790.91	2193.12	182.184		-0.00587442	-0.00487901	0.0159479	0.009605	0.0388498
																													1514.65	2797.92	1752.65	1479.56	95.6697		-0.00882583	-0.00243033	0.0115933	0.00948176	0.0271717
																													1420.16	2616.32	2185.52	1402.66	105.451		0.000499804	0.00207987	0.00858456	-0.0049834	0.00889223
																													1381.77	2795.36	1918.85	1038.11	48.1935		0.00216853	-0.000382982	0.00873095	-0.00121203	0.00791308
																													1276.33	1992.34	1991.52	632.398	-102.766		-0.00247561	0.00518655	0.00658791	0.0135848	-0.0112318
																													1347.5	1946.84	1623.28	1181.11	1007.84		-0.00288203	0.00627437	0.0069064	0.00220078	0.0255859
																													1481.58	2167.72	1360.37	272.419	1565.63		0.00657345	0.00483007	0.0104809	0.00284981	0.0103736
																													1583.72	2311.5	1799.06	629.246	83.4565		4.99654e-05	0.00420517	0.00918636	0.0024438	0.0180915
																													1530.85	2234.21	1400.26	881.809	655.667		-0.00213576	0.00164981	0.012348	0.00793639	0.00561832
																													1072.36	2349.97	1594.62	1466.67	713.948		0.00173022	0.00661136	0.013246	0.00159492	0.0249838
																													1042.82	2474.48	1660.94	893.898	289.512		0.00434295	0.00353194	0.0109158	-0.00756399	0.0195992
																													1738.21	2693.67	2443.83	788.934	808.369		-0.00728362	0.00226892	-0.0114501	0.00426679	0.00444122
																													1952.51	2135.56	2617.98	891.252	211.18		-0.00718871	0.00938604	-0.00289377	0.00495494	0.0366995
																													1784.48	2567.6	2448.14	1443.81	173.313		-0.00435208	0.00417375	-0.00136281	0.00476933	0.0052894
																													1384.62	2588.23	2507.54	1171.76	77.0912		-0.00565702	0.00601681	2.11499e-05	-0.000174479	0.0181494
																													1375.87	2223.17	2538.96	919.948	229.254		-0.00278225	0.00881724	0.0012358	0.00875522	0.0379574
																													1363.6	2506.23	1844.45	1154.51	771.331		0.00043286	0.00275627	0.00288982	3.72918e-05	0.0214345
																													1194.2	2665.1	1960.89	1384	830.963		0.00617863	0.00255667	0.00884035	-0.00486383	-0.00188065
																													1245.19	2680.21	2106.53	1467.53	597.927		0.00870847	0.00148999	0.00959176	0.00180104	0.0317052
																													1759.63	2660.78	1644.26	1579.84	525.491		-0.0101615	0.00253797	0.0140013	0.00678628	0.033332
																													1511.08	2572.53	1712.55	1610.65	1216.49		0.00580163	-0.000767191	0.0194403	-6.54216e-05	0.0329623
																													1723.65	2542.42	1838.03	1924.83	1255.36		0.00247223	1.35998e-05	0.00763731	0.00432902	0.00582001
																													1474.32	2339.24	2020.53	1361.84	1039.79		0.0133927	0.00384704	0.00860502	0.0157175	-0.0090459
																													1427.79	1884.52	2244.52	1356.33	769.537		0.00132139	0.011159	0.00436894	0.00674996	0.0124276
																													1414.05	2496.64	2002.93	1522.76	713.885		0.00628626	0.00277185	-0.00162647	0.00931274	-0.0030302
																													2029.48	2455.78	2401.24	1739.76	794.433		-0.00411181	0.00148604	-0.00092968	0.0072136	0.0142495
																													2169.09	2281.6	2334.84	2067.03	846.663		0.000228995	0.00147581	-0.00157672	-0.00111459	0.0420051
																													2288.22	2323.88	2273.58	1990.38	913.884		-0.00308778	0.00178242	-0.00479224	0.00369361	0.00783293
																													1380.65	1911.63	2397.8	1984.18	611.629		0.00776288	0.00793786	-0.00543293	-0.00922637	0.0277088
																													2018.32	2003.96	2294.39	235.413	982.051		-0.0036957	0.00720566	-0.000387624	0.0103475	0.0155278
																													2419.04	1991.53	2171.04	659.468	1280.71		-0.0084596	0.00308758	-0.00204021	0.00746521	0.0225476
																													1976.14	1939.88	2479.45	702.279	1380.6		-0.00931447	0.00805196	-0.0028967	0.00361194	0.0160965
																													1287.46	2154.17	2218.17	775.157	1147.76		0.00540648	0.00558802	-0.000710084	-0.00257045	0.0161152
																													1111.34	2504.93	2111.98	1261.87	1629.24		0.00819598	0.004234	0.0022797	-0.00572021	-0.00660695
																													1628.06	1811.54	2196.14	-0.931469	1660.74		-0.00281378	0.00616866	-0.00182155	0.000950441	-0.0138913
																													1173.48	1401.51	2049.14	987.086	1054.74		-0.00222883	-0.00149229	-0.000191503	-0.00131236	-0.0493811
																													1288.08	1001.45	1712.09	1391.18	97.5989		0.00109143	0.019499	0.0147967	0.00808221	-0.00192875
																													1975.55	1772.13	1644.75	427.524	122.145		-0.00403895	0.0145017	0.0223032	0.0175374	-0.00242106
																													1701.65	1909.49	1453.03	1904.2	101.88		-0.00672036	0.0126688	0.0187236	-0.00657136	-0.00527796
																													2067.1	1965.87	2003.99	1532.9	61.1591		-0.00241203	0.00780487	0.0161797	-0.00950992	-0.00199685
																													2089.18	1892.75	1799.65	1312.36	58.1527		-0.01223	0.00663339	0.0111742	0.00786661	0.00160773
																													1753.04	1802.05	1524.3	1716.6	55.1876		-0.0147515	0.00587544	0.0117553	0.0176564	0.00502792
																													2669.06	1658.99	1510.6	2121.57	47.1866		0.0041175	0.00757442	0.0107954	-0.000159872	0.00443413
																													1935	1812.86	1493.15	1020.31	36.1843		0.00622508	0.0128447	0.0167178	0.000423525	0.00416127
																													2185.95	1946.85	1400.82	1007.3	53.1705		0.0088967	0.00955639	0.016873	0.022027	0.00555099
																													2805.82	1856.88	1680.55	-117.841	43.6685		0.00456014	0.0135986	0.0159188	-0.000331231	0.00238689
																													2814.22	1832.78	1570.23	701.54	70.9464		0.00422261	0.0129458	0.0144845	0.00432371	0.00925455
																													2832.04	1921.74	1445.9	946.265	84.2358		0.00525935	0.00564299	0.0210079	-0.00531686	0.0088533
																													1784.43	1960.63	1972.31	158.177	82.8336		-0.00493886	0.0058444	0.0106477	0.0122824	0.012673
																													1857.32	2018.84	2532.16	349.992	69.2752		0.00132308	0.00648904	0.00266674	0.013921	0.00803175
																													2255.35	1957.84	2575.16	814.089	69.144		-0.00190159	0.00678011	0.000114432	0.014485	0.00890526
																													1866.85	2029.64	2472.87	763.535	94.5958		5.52606e-05	0.00904906	-0.00381409	0.00264506	0.00604427
																													1926.8	1939.57	1867.85	1054.7	143.676		-0.00167359	0.0102521	0.006844	-0.00557563	0.0221862
																													1955.16	1826.84	2117.73	1061.97	186.975		-0.0104941	0.0100314	0.00654766	-0.00310136	0.0195012
																													1935.9	1835.2	2327.21	1022.88	190.82		3.64717e-05	0.0131775	0.00125111	0.00284924	0.0135374
																													1977.33	1814.55	1638.16	1329.33	165.002		-0.00203463	0.0180413	0.0109991	-0.000806674	0.015952
																													1942.39	1997.2	1805.36	1499.34	124.47		-0.00267587	0.0112522	0.0198922	0.00740099	0.0119838
																													1559.08	2002.67	1689.89	1418.45	133.945		0.00494587	0.00900893	0.0126824	-0.000396076	0.0178602
																													1507.76	1963.73	1663.26	1048.88	177.311		0.00292008	0.00963807	0.00483016	0.0125385	0.0170116
																													1409.88	1771.23	2068.85	1345.17	185.365		0.000295012	0.00772986	0.00145477	0.00265437	0.0117807
																													1542.07	1726.2	2340.94	1394.69	162.129		-0.0015726	0.0059204	-0.0035679	0.00549282	0.0206265
																													1754.61	2827.49	2276.46	1135.31	154.651		7.56317e-05	-0.00209671	-0.00333529	0.00619169	0.0145109
																													2206.04	2811.07	2472.06	1223.3	167.471		-0.00661643	-0.00382222	-0.00241179	0.0166245	0.026183
																													2125.88	2698.72	2444.16	1664.25	126.429		-0.00118809	-0.0020697	-0.00240039	0.00283881	0.0165218
																													2015.6	2785.6	2406.99	1444.81	128.63		-0.000152508	0.000682192	-0.00263597	0.00306024	0.0223001
																													1609.62	2360.03	2358.95	2060.62	121.292		0.000212503	-0.00111532	-0.00538641	0.00629792	0.0181729
																													1683.37	1940.52	2304.33	2033.79	93.6897		-0.00234718	0.00201743	-5.60525e-06	0.00303263	0.0108548
																													1523.63	2116.86	2160.65	116.254	118.341		-0.00248568	0.00579231	-0.00328258	0.00538677	0.00448208
																													1357.59	2504.47	2304.98	252.936	136.561		-0.00234464	0.00360489	-0.0008615	0.017911	0.012308
																													1297.31	1790.35	1663.02	244.203	99.9592		-0.000823226	0.0100034	0.000381071	0.0118316	0.0113292
																													1508.7	2073.25	1175.7	332.327	192.213		0.000448306	0.00956103	0.00658997	0.00706726	0.0215788
																													1456.77	2292.03	1767.39	845.591	260.062		-0.00296873	0.00472847	0.0134204	0.00289077	0.0189488
																													1435.21	2673.1	2083.22	802.877	226.321		0.00289955	0.000318643	0.0092617	0.00204585	0.0222532
																													1494.29	2545.95	1965.77	889.674	249.456		-0.00862497	0.00248026	0.0136673	-0.00341963	0.0230266
																													1366.48	2368.06	2157.09	767.38	266.795		-0.00360065	0.00884766	0.00886641	-0.0137827	0.0232336
																													1511.05	2611.24	1728.67	664.865	255.892		-0.000767525	0.00423663	0.0101969	-0.00406621	0.0166523
																													1441.98	2641.39	1503.82	579.468	250.739		-0.00461709	0.00278714	0.0172677	0.0032253	0.0232468
																													1323.3	2353.53	1944.26	607.008	256.167		-0.00455604	0.00670904	0.0112239	0.00152851	0.0199395
																													1309.3	2443.1	1810.45	730.091	255.99		-0.00108781	0.00504129	0.0148433	-0.00372587	0.0271814
																													1200.44	2618.29	1955.28	863.159	224.789		-0.000306502	0.00438699	0.0116717	0.0146944	0.0333566
																													1495.18	2591.07	1961.05	622.815	299.402		-0.00689444	8.5697e-05	0.00964891	0.0297663	0.0233077
																													1329.31	2550.15	1864.81	877.605	449.192		-0.000760841	-0.000835122	0.00451542	0.00666123	0.0144447
																													1506.5	2606.21	2571.39	1320.76	504.192		-0.00476377	-0.00149455	-0.000837136	0.000652685	0.00590884
																													1221.81	2509.55	2189.85	-5.98091	576.093		-0.000205287	0.00304562	-0.00368063	0.016161	0.0146136
																													1381.31	2206.84	2462.27	966.961	151.532		-0.00151907	0.00780851	-0.00253378	0.00198887	-0.000682912
																													1432.87	1844.28	2275.31	1401.77	399.527		-0.00223831	0.0152617	0.00464217	0.01244	0.0220585
																													1551.59	2704.83	2176.4	1116.86	600.018		-0.000952608	-0.00139036	0.00709152	0.00184514	0.00829865
																													1551.8	2463.05	1885.82	1548.03	734.149		-0.00210734	0.000326665	0.00749292	0.00185532	0.0117153
																													1508.03	1927.12	2174.67	1659.27	1210.73		-0.00309017	0.00524494	0.00401744	0.00171342	-0.00750682
																													1542.67	2019.28	1943.14	1032.58	474.889		0.00467119	0.00499869	0.00860365	0.000404787	-0.00551296
																													1450.7	1969.06	1700.56	1866.98	687.3		0.00403565	0.007726	0.0155733	-0.00630788	0.0309588
																													1492.62	2202.44	2161.18	534.004	1471.15		0.00454704	0.00349232	0.000222498	0.000697316	0.00264953
																													1778.29	1791.36	2147.4	1323.71	-6.86854		2.49553e-05	0.00288276	0.00695033	0.00721584	0.013689
																													2296.7	1434.51	2114.22	-109.353	590.304		-0.00122107	0.00562159	0.00876722	-0.000494881	0.00440023
																													2253.44	1701.05	1966.66	-8.81872	179.23		-0.00489844	0.0120226	0.00767871	0.00123218	0.00558831
																													2094.08	2299.59	2246.71	442.69	836.393		-0.0026197	-0.00162651	-0.000316147	0.00662295	-0.010756
																													1677.62	2143.03	2311.23	863.449	145.84		-0.000555369	0.00182706	-0.00232078	-0.00461364	0.0222407
																													1441.05	1575.68	2363.43	959.567	823.609		1.12128e-06	0.000421354	-0.00113678	0.00808105	0.00599058
																													1653.73	1307.09	2301.69	661.697	85.6668		0.000788415	0.00787391	-0.000266935	-0.00629708	0.0237258
																													1304.74	1401.25	2396.64	817.594	188.736		0.00254884	0.00933253	-0.00531594	0.00308573	0.0113051
																													1475.68	1788.81	2089.77	697.379	216.093		-0.00355338	0.00892705	0.00395574	-0.000288811	0.0384548
																													1514.73	1909.56	1756.5	930.324	955.901		-0.00743736	0.00728965	0.00538109	0.00661565	-0.00114378
																													1647.97	1954.98	1335.14	727.878	858.415		-0.00362359	0.00941552	0.0031816	0.0236735	0.0117513
																													1629.55	1851.17	2178.43	1188.64	169.237		-0.00394724	0.00821419	-0.00271255	0.00823502	0.0131917
																													1456.64	1787.87	1853.46	1051.04	184.908		-0.00749062	0.00480603	0.00389244	-0.000795364	0.0359795
																													1195.33	1584.48	1661.81	1048.06	106.489		0.00960183	0.00806924	0.0113107	-0.0049076	0.0182495
																													1919.18	1196.65	1940.63	980.422	187.847		-0.0075153	0.0147506	0.0222748	-0.00641549	0.0268695
																													1586.23	1552.35	1825.5	1029.22	478.921		-0.00496144	0.0142667	0.0171966	0.000929329	0.00600665
																													1210.14	1708.42	2047.76	1083.48	517.563		-0.00130973	0.0107736	0.0140591	-0.00189757	0.00960604
																													959.742	1456.14	2197.07	1181.65	1157.43		-0.00926807	0.0205907	0.00450224	-0.00461914	0.0101921
																													425.109	1899.93	2209.31	1324.69	465.506		-0.00564423	0.0155711	0.00705379	0.00743767	0.00227822
																													2379.61	1990.07	1783.64	1129.97	395.974		0.00659469	0.00896673	0.0121218	0.00660464	0.0327211
																													2168.76	1998.19	1724.04	1110.77	1005.84		-0.0105303	0.0110485	0.0125291	0.00111906	0.0133946
																													2409.41	1955.36	2040.54	1368.52	946.134		0.0039009	0.00892727	0.00914749	0.00942129	0.00499044
																													2315.26	1925.59	1962.32	672.848	962.797		0.00869029	0.0123202	0.00787306	0.0161252	0.014646
																													2429.61	1815.81	2492.63	736.049	657.717		0.00176972	0.0142042	-0.00208075	0.00815454	0.0123937
																													2782.43	1782.07	2364.91	1115.26	809.593		0.00478481	0.014887	-0.000879641	0.0061723	0.00450334
																													2798.73	1714.64	1897.12	1216.69	854.812		0.00342651	0.0153892	-0.00318386	0.000857639	0.0278293
																													2832.51	1807.19	2314.11	1346.85	853.181		0.0021314	0.0081196	0.00190811	0.00657946	-0.0146246
																													1850.98	1786.2	1859.59	1208.13	1340.99		0.00479027	0.00627263	0.00449313	-0.00102262	0.000540165
																													1723.37	1782.72	1890.78	1412.49	1449.65		0.00305082	0.01251	0.00255123	0.00117793	-0.00110447
																													1672.93	1915.64	2173.35	1555.98	1472.07		0.0045325	0.0114862	0.00611571	0.0056209	-0.00777702
																													1582.2	1953.6	1956.44	906.787	1419.22		0.00236421	0.00928171	0.0110827	0.00474598	-0.0181739
																													1220.86	1981.68	2102.12	1829.17	903.007		0.0104679	0.00935458	0.00737851	0.00465391	0.000721451
																													1311.26	1887.75	2181.02	1958.12	1246.94		0.00904567	0.00835282	0.00666002	0.00585566	-0.0141935
																													1533.06	1976.48	2114.25	168.418	628.188		0.00995363	0.00454443	0.011049	0.00776174	0.0612106
																													1326.65	1852.22	1900.83	146.149	1732.36		0.0056605	0.00392812	0.0201273	0.00723285	0.0054202
																													1331.72	2623.09	2434.22	202.568	57.25		0.00760208	-0.000836733	-0.00115382	0.00971961	0.000243079
																													1574.86	2750.5	2310.66	351.683	75.8698		0.00683126	0.00661367	-0.00446038	0.0119531	0.0132204
																													1442.78	2761.87	2373.26	216.822	70.8547		0.00694187	-0.00290896	-0.00347245	0.00816661	0.0104994
																													1231.4	2053.86	2387.05	362.097	136.692		0.00736502	0.00442821	-0.00553318	0.0142091	0.0106921
																													1254.34	2784.21	1240.41	322.428	175.093		0.00560203	0.000810735	0.0139819	0.0100513	0.0114019
																													1331.94	2448.62	1245.86	351.615	146.515		0.000689668	0.00335902	0.00691965	0.0133902	0.0146326
																													2021.4	2125.6	1895.39	378.215	96.7569		0.00641649	0.00556312	0.0204232	0.0068184	0.0102919
																													2249.2	2542.2	1738.36	658.62	123.446		0.00108375	0.00585674	0.0220585	0.000429768	0.0156018
																													1956.32	1981.81	1816.04	488.005	184.462		0.00033005	0.00477139	0.0189249	0.00696389	0.0172786
																													1638.96	2273.71	1694.05	418.687	218.876		0.00280546	0.00761325	0.0186564	0.0061945	0.0138432
																													1282.37	2801.41	2248.71	591.116	255.32		0.00438178	0.0018792	0.00525351	-0.0115118	0.0106116
																													1338.97	2482.47	2121.86	851.16	193.808		-0.00259718	0.00523382	0.0121589	-0.00369362	0.0137082
																													1428.25	2670.54	2073.17	1194.26	227.907		-1.9386e-06	-0.00184818	0.0125013	-0.00272993	0.0186366
																													1071.23	2574.95	2058.94	959.433	239.231		-5.03472e-05	0.000902887	0.014702	0.00679367	0.0231172
																													1299.64	2144.18	1785.51	913.972	227.038		-0.00042611	0.00862506	0.0143664	0.00999357	0.0137515
																													1436.42	2565.71	1638.18	1351.87	230.916		-0.00505673	0.00200471	0.018207	-0.00409413	0.0185864
																													1416.25	2566.25	1612.28	949.698	220.694		0.00397539	0.00319076	0.0163327	0.0049817	0.0158631
																													1072.57	2597.13	1432.45	471.227	189.053		0.00452007	0.00425109	0.0179617	0.00313503	0.0118402
																													1457.58	2611.1	1796.19	488.404	167.639		0.00182393	0.00425101	0.0103177	-0.00122989	0.0223289
																													2215.19	2583.59	1576.14	1365.29	174.938		-0.00702452	-0.000725233	0.0069422	0.00534102	0.022432
																													1451.77	2639.92	2410.55	1482.64	183.237		0.00160153	-0.00131929	-0.000895278	0.0128713	0.0277582
																													1382.24	2678.55	2506.49	1447.5	235.413		-0.00347986	0.00129943	-0.00158942	-0.00399519	0.0260569
																													2206.95	2653.84	2455.82	100.087	133.429		-0.00355726	0.000414571	0.000889842	0.00731654	0.0147965
																													1815.8	2622.74	2017.03	62.5735	164.964		-0.00441241	0.00294856	-0.000496365	0.0109588	0.0279563
																													1110.42	2288.35	1581.58	1084.04	150.365		0.00585383	0.00914223	0.00431957	0.00475629	0.0131237
																													1512.73	2587.58	1980.23	518.833	130.838		0.000154206	0.000152681	0.00632603	0.00578682	0.0222256
																													1913.09	2569.86	2442.24	1521.29	199.342		-0.00379222	-0.00428972	0.0011491	0.00406292	0.0111695
																													1660.93	2303.1	1897.69	273.311	253.258		-0.00401347	0.00498327	0.00553255	0.000239523	0.018599
																													1366.45	2313.75	1805.94	736.848	222.264		-0.00223749	0.00639039	0.014135	0.0104733	0.0179598
																													2032.04	1975.7	1753.71	791.166	212.337		-0.00407915	0.00210808	0.00781415	0.00116403	0.0133893
																													2168.93	1694.59	1702.81	905.321	290.954		-0.0103243	0.0102964	0.0164835	0.00195908	0.0255084
																													1768.3	1417.89	1962.42	910.87	301.427		-0.00323141	0.00517843	0.0137163	-0.0041852	0.0208281
																													1526.52	1348.38	2489.81	1026.77	270.587		0.00123269	0.0152409	-0.000994922	0.00267412	0.0146097
																													1508.06	1588.4	2205.96	1420.68	310.062		0.00477423	0.00703396	0.00285099	-0.00171797	0.0077877
																													1474.73	1437.62	2369.85	1138.56	226.357		-0.00436477	0.00235678	0.00465863	0.00444579	0.0230264
																													1314.58	1540.8	2108.27	976.754	203.007		0.000517605	0.00408269	0.0067894	0.00230776	0.0227167
																													1616.4	1533.21	2015.76	691.102	165.135		0.00139076	0.0113591	0.00163813	-5.58619e-05	0.0299333
																													1818.04	1738.17	1692.36	1272.34	334.461		-0.000986519	0.00788771	-0.00135435	0.00374504	0.039904
																													2002.79	1823.38	1917.91	1263.85	580.344		-0.0021533	0.00613675	0.00443381	-1.50256e-05	0.0450878
																													2078.38	1301.96	1932.42	902.319	477.939		0.0024056	0.0134282	0.00847657	0.0185289	0.0303063
																													2245.61	1234.53	1863.11	251.176	553.793		-0.00245139	0.0154105	0.00714575	0.010342	0.023402
																													2317.23	1197.01	2223.7	196.311	510.005		0.000139835	0.0169631	4.66496e-05	0.00545921	0.0159149
																													1504.07	1574.74	1693.53	361.455	550.958		-0.00331739	0.00654895	0.00186026	0.0105697	0.011303
																													1421.94	1448.37	1410.86	355.858	566.449		-0.00961569	0.0101873	0.0136614	0.00581137	-0.0205472
																													2568.79	1313.25	1795.08	356.384	264.383		-0.00127777	0.0139972	0.0206439	0.0132213	0.0557385
																													2495.46	1539.03	2061.25	332.617	223.7		-0.00543512	0.0149666	0.0258479	0.0119921	0.042886
																													2469.05	1829.86	2103.72	237.6	342.304		-0.00811092	0.0125456	0.0205614	0.00984165	0.0074163
																													1774.32	1959.42	1854.42	229.687	435.547		-0.00254331	0.00871693	0.0153053	0.010383	0.0403061
																													1807.59	1921.25	2073.8	230.393	-113.5		-0.000676315	0.0107441	0.0114034	0.00785839	-0.00197973
																													1738.38	1863.67	1996.36	265.107	436.024		-0.00879999	0.0150902	0.00809196	0.00357485	0.00498806
																													1132.62	1895.12	1646.44	304.689	177.407		0.00132753	0.0165881	0.0123888	0.00759777	0.042262
																													1120.45	1842.75	1931.1	280.405	579.74		0.00256009	0.0145696	0.0103174	0.00722059	0.0245179
																													1213.67	1758.81	1758.61	364.605	495.532		-0.00153711	0.00759471	0.0134892	0.00896511	0.026584
																													1102.84	1811.39	1722.41	366.122	9.8749		-0.000298483	0.00649813	0.0112086	0.00558966	0.00714529
																													1094.78	1812.35	1678.64	413.849	64.6481		-0.00318804	0.00724524	0.00346429	0.0121952	0.0327969
																													1748.61	1913.04	2451.43	416.379	84.3276		-0.0123609	0.00545656	-4.311e-05	0.00844654	0.0157663
																													663.652	1903.59	2461.65	437.283	135.348		-0.0184611	0.00745114	-0.00467221	0.0114905	0.0227759
																													2745.53	1956.24	1742.2	975.025	374.069		-0.00142512	0.0102734	0.0123139	-0.000918593	0.00682161
																													2241.75	2076.25	2071.85	1420.29	444.2		-0.0138383	-1.53464e-05	0.00587006	-0.00521036	0.0620258
																													2336.28	2747.52	1980.82	633.406	652.297		0.0106764	0.00550804	0.00226676	0.0134515	0.0503431
																													2776.73	2772.45	1936.62	487.365	435.902		0.00275145	-0.000390708	0.00334937	0.00840434	0.0112234
																													2098.36	2637.6	2345.7	1401.54	938.996		0.00170359	-0.00245097	-0.000471046	0.00379015	0.0299362
																													2028.4	2862.01	2145.5	1097.38	1164.1		0.00168757	-0.0120215	0.00489028	0.00445514	-0.000362033
																													1924.41	2005.81	2085.05	1256.88	1381.7		0.00485306	0.00328798	0.0053136	0.00296654	-0.00942438
																													1793.82	2167.25	1699.88	1283.34	968.836		-0.00246455	0.00677144	0.0140504	0.0095538	0.0246073
																													2061.28	2335.78	1807.2	753.861	1106.45		0.000535093	0.00600984	0.0138009	0.0061805	-0.0164683
																													1582.96	2762.17	1606.99	-46.6279	821.941		0.00440901	0.00177429	0.00838561	0.000865754	0.00836184
																													1543.44	2349.77	2287.36	545.356	558.355		0.00151943	0.00703556	0.00658093	0.000410524	0.0281168
																													1524.27	2611.73	1902.84	-41.9638	740.548		0.00788466	0.00410088	0.0140967	0.000370906	0.0198304
																													1442.63	2530.96	1869.71	32.9489	730.05		0.0050448	-3.46135e-05	0.00939126	0.00150281	0.0440323
																													1445.76	2446.8	1506.05	761.471	719.725		0.00348575	0.00486344	0.0158196	-0.00341009	0.00342733
																													1773.04	2655.73	2220.78	-32.2301	597.534		0.000366079	0.00269244	0.00553445	0.0134166	0.0095441
																													1822.38	2084.22	2243.92	691.897	664.561		-0.00708229	0.000690898	0.00317092	0.00342865	0.0430974
																													2180.6	2233.56	2180.82	1214.4	1278.36		-0.00388114	0.005542	-0.00236059	0.00533809	0.000415336
																													1897.57	2592.19	1796.92	1025.06	1150.03		0.00302392	0.00374998	0.0118208	-0.00141134	0.00163791
																													1802.16	2473.76	1835.44	980.77	1147.16		-0.00109333	0.00323362	0.00777969	0.00216505	-0.0134331
																													1720.5	2664.11	1930.83	1172.61	1265.25		0.00101473	-0.000588838	0.00122804	0.00148985	-0.000977363
																													2065.55	2671.96	1694.33	1005.97	856.121		-4.23632e-06	0.000343074	-0.000181587	0.00182922	0.00104967
																													1603.52	2547.12	1862.01	963.123	1036.1		0.000909371	0.00127035	0.0178444	0.00516949	0.034019
																													1381.16	2574.59	1651.51	977.645	1439.5		0.0063749	0.00222255	0.0241417	0.00300267	0.0278213
																													1370.26	2592.51	1616.64	1503.46	1091.37		-0.00673052	0.00141268	0.0235066	0.00880424	0.0233188
																													1406.17	2567.77	1471.86	1173.65	55.3664		0.00291155	-0.000903329	0.0192489	-0.00315678	0.003816
																													1384.39	2623.5	1360.81	746.494	63.6876		0.00241688	0.000473093	0.0155773	0.0176647	0.00720703
																													1101.78	2649.16	1948.04	167.664	42.0444		-0.00056627	0.00182869	0.015107	0.00532093	0.00230315
																													1078.2	2703.14	1698.84	107.885	56.8957		0.00652099	0.00117162	0.0130053	0.00491233	0.00765376
																													1214.12	2721.51	1606.39	133.285	45.0142		0.00312223	-0.000258767	0.0135719	0.00526949	0.00273007
																													1445.39	2279.8	1815.77	216.791	47.7281		0.00328155	0.00390889	0.0114639	0.00558763	0.00541037
																													1290.3	2457.52	1437.09	231.591	62.0818		-0.000539316	0.000517741	0.013017	0.00451114	0.00838229
																													1312.94	2282.77	1393.15	164.658	79.1774		0.00234027	0.000677411	0.00560452	0.00837521	0.00566963
																													2143.76	2456.2	2402.64	192.788	95.3284		-0.00614139	-0.00107376	-0.00720995	0.00907208	0.0096713
																													1910.91	2440.21	2434.79	134.872	111.505		0.000293218	0.00360781	-0.00266421	0.00833592	0.0112304
																													2117.54	2472.26	2322.71	171.968	115.019		-0.00769909	0.00031771	-0.00341343	0.00960617	0.00976621
																													2122.02	2337.83	1861.77	158.491	85.8383		-0.00544418	0.000749092	0.000930902	0.00699861	0.00739521
																													1832.9	1933.68	1896.3	110.861	186.694		-0.00912392	0.0076032	0.00121156	0.00594863	0.0139249
																													1572.54	2182.3	2221.95	58.269	166.085		-0.00771952	0.00946732	0.00766733	0.00121095	0.0138554
																													1882.55	1973.89	2003.04	78.0309	164.322		-0.000941273	0.0092549	0.00945385	0.0050834	0.0155431
																													1668.47	1786.64	2444.47	161.452	141.589		0.00291586	0.0109909	0.00350907	0.0087781	0.00960598
																													1358.77	1323.72	1506.03	195.298	163.921		0.00382036	0.0138603	0.00785484	0.00644395	0.0125274
																													2336.5	1374.2	2004.52	234.078	176.905		-0.0083007	0.00846116	0.00653856	0.00613151	0.0156925
																													1640.7	1618.15	2302.74	147.932	181.844		-0.0066551	0.004606	0.00483598	0.00681415	0.0160919
																													1431.03	1772.14	2363.38	288.952	137.579		-0.000508904	0.00215193	0.00611111	0.00978765	0.00872826
																													1721.56	1718.48	1569.12	146.344	115.929		0.00400891	0.00663848	0.00238706	0.00835034	0.0142902
																													1475.01	1965.65	1991.79	133.559	151.253		-0.00101196	0.00790609	0.00630613	0.00947907	0.0153846
																													1422.53	1970.31	2290.01	152.321	194.804		0.00272683	0.00397575	0.000485741	0.011494	0.0133127
																													1764.3	1884.57	1896.88	265.902	218.065		0.00268191	0.00452769	0.00186667	0.0161336	0.0139236
																													2327.47	1721.84	2208.92	313.182	231.501		-0.00811468	0.0019615	0.00549561	0.0150468	0.00983035
																													2565.03	1209.89	2271.17	357.216	279.393		-0.00972015	0.0102475	0.00623705	0.015319	0.00870135
																													1890.71	980.394	2311.56	1168.23	284.928		-0.00254498	0.0154472	0.00994679	0.00630058	0.0207815
																													2179.21	1033.71	2231.79	1032.87	238.992		-0.00548677	0.0201917	-0.00173791	0.00421857	0.0261522
																													2180.63	1354.34	2397.02	1111.88	334.6		-0.00620082	0.0190584	-0.00569899	0.000243038	0.036363
																													2406.45	1630.56	2352.18	1086.43	194.204		-0.0116019	0.00654712	0.00143983	0.0023819	0.0284777
																													2058.7	1719.47	2099.93	750.999	243.03		-0.00449451	0.00934716	0.00611433	0.00485062	0.0243032
																													1624.87	1824.21	1698.21	13.9888	253.883		0.000901862	0.0133173	0.015048	0.00248629	0.0197093
																													2451.39	1677.45	1662.04	705.911	248.008		-0.0079965	0.0168862	0.0143375	-0.00452184	0.0227484
																													2322.39	1620.3	1637.46	1815.79	253.552		-0.0086693	0.0174218	0.00799539	0.00902638	0.0296994
																													2291.13	1823.56	1367.13	-121.884	298.694		-0.00569981	0.0146505	0.0060601	0.00236529	0.0184288
																													1576.66	1731.48	1755.39	-49.499	323.532		-0.00501049	0.0166902	0.010089	-0.000410451	0.02492
																													1136.87	1712.38	1827.39	499.863	337.976		0.00386444	0.0171692	0.0210493	0.00494033	0.0270718
																													1179.98	1740.02	1406.58	524.453	325.174		-0.00171817	0.0101333	0.0192762	-0.00722187	0.0293189
																													1063.87	1764.83	1565.87	859.164	331.667		-0.00449869	0.00900945	0.0190596	0.0011479	0.0264336
																													1181.73	1840.34	1404.73	1196.82	327.803		-0.000726063	0.0108183	0.0226314	0.00184224	0.0256688
																													1077.6	1863.35	2089.55	1109.63	286.471		-0.00499157	0.0106567	0.0106555	0.000994131	0.0259269
																													1094.04	1792.21	2081.96	1336.57	290.813		-0.00139888	0.00631641	0.006601	0.000706694	0.0245818
																													2089.71	1813.03	1836.55	1015.62	280.93		-0.00907754	0.011103	0.00950376	0.00784645	0.0225173
																													1478.62	1950.25	1562.48	1006.37	320.06		-0.0110423	0.00967696	0.012179	0.00430909	0.0129562
																													815.984	1993.95	1475.51	1354.89	279.63		-0.0126917	0.00770083	0.00942617	0.000255206	0.0451928
																													770.504	1939.23	1549.66	977.015	483.088		-0.0207417	0.00679226	0.00390685	0.0124668	0.0294094
																													2747.59	2159.31	1663.76	177.153	783.381		-0.00309381	0.00257896	0.00093333	0.0083217	0.0211587
																													2240.91	2095.5	2412.26	346.64	640.663		-0.0164853	0.001438	-0.0011117	0.011041	0.0403237
																													2364.35	2690.62	2410.52	1270.12	217.829		0.00759888	-0.00216008	-0.00468403	0.00962846	0.0596493
																													2418.71	2290.02	2006.44	1125.89	296.097		0.00787167	0.00207605	0.00728595	0.00688629	0.070285
																													2808.78	2225.57	2286.73	1122.66	779.376		0.00480553	0.00729672	-1.2565e-05	0.00930239	0.0119985
																													2869.18	2328.21	2239.14	1018.35	1186.31		0.003354	0.00330228	0.00454759	-0.0030378	0.0187326
																													2807.49	2220.12	2121.52	711.52	422.543		0.00109347	0.00233321	0.00659041	0.0247412	0.0215273
																													2793.5	2180.16	2201.19	1575.83	471.434		0.000508898	-0.003616	0.00693248	0.0109187	0.00808337
																													2321.44	2567.76	2117.61	835.605	148.413		0.00326724	0.00330347	0.0073372	0.00952446	0.0120614
																													1950.11	2150.23	1774.75	681.52	886.264		0.00388812	0.00498427	0.0156004	-0.00154869	-0.00306929
																													2005.81	2177.88	2102.83	719.43	503.506		-0.00421856	0.00766921	0.0094226	-0.014862	-0.0112028
																													1590.4	2137.06	2234.69	644.306	68.0364		-3.50773e-05	0.00690187	0.00558875	-0.00234733	0.00804153
																													1439.17	2314.58	2274.57	973.972	168.745		-0.00205645	0.00420643	0.00732399	0.00335472	0.0132215
																													1650.42	2270.39	1805.63	939.704	240.548		0.00378041	0.00644583	0.00486272	-0.00321805	0.00379888
																													1750.08	2018.53	2122.42	958.983	491.658		-0.00268918	0.009743	0.00408126	0.00091612	0.0555892
																													1609.56	2608.65	2395.54	920.977	149.26		0.00197681	0.00258767	-0.000624559	0.00280354	0.0281849
																													1539.29	2655.39	2368.8	1208.89	174.485		0.00247141	0.000996936	0.00222077	0.00557312	0.0250912
																													1446.47	2618.61	2006.55	985.305	227.257		0.00228297	0.000407708	0.00827304	0.00117643	-0.0153693
																													1492.04	2523.56	2194.09	1583.87	400.238		0.00495313	0.00216346	0.00196247	0.00212526	0.0182721
																													1271.55	2543.31	2293.03	556.471	810.49		0.0056657	0.00172222	-0.00343031	0.0144439	-0.00288352
																													1263.5	2588.19	1923.86	2063.99	486.114		0.00521239	-5.06489e-05	0.00760437	-0.00688634	0.0586441
																													1264.09	2656.5	1823.99	323.521	928.843		0.00773901	0.00192122	0.012459	0.0130931	0.0360646
																													1190.27	2663.2	1882.03	458.293	957.465		0.00222589	0.00165842	0.0110951	0.0134169	-0.0151918
																													1537.97	2674.36	1983.47	1548.02	940.9		0.000793559	-0.00060192	0.00507744	0.00523499	0.0149598
																													1690.05	2642.06	1519.48	1106.58	1066.28		-0.0019582	0.00240516	0.0247663	-0.000507207	-0.000667321
																													1573.1	2615.02	1608.28	1124.79	844.35		0.00419875	-0.00258104	0.0243715	0.0013444	0.00593175
																													1498.83	2491.48	1685.49	1035.88	714.768		-0.000706635	0.00274771	0.0284801	0.0107631	0.0334898
																													1552.62	2541.56	1205.04	322.494	600.865		0.00203056	0.000894596	0.019188	0.00101172	0.0305794
																													1586.56	2238.51	1331	354.604	949.822		-0.00621502	0.00411333	0.0141659	0.00707453	0.00898981
																													1489.75	2714.5	1933.32	419.272	917.247		-0.00166306	-0.00023823	0.0103828	-0.00346623	-0.0209345
																													1509.97	2591.25	1986.31	352.984	1013.99		-0.00493528	0.00244243	0.00938364	0.00616546	0.0263351
																													1523.25	1692.31	1463.81	115.677	1460.57		-0.00154991	0.00944334	0.0129176	0.00422478	0.0150648
																													1158.97	1553.76	1443.04	356.266	593.118		0.00690553	0.0126195	0.0120843	0.0045835	0.0137292
																													1027.75	2179.89	1294.54	897.274	576.242		0.00567694	0.0074039	0.0114177	-0.00410684	0.0366554
																													1131.12	2144.61	1410.17	884.857	934.879		0.00879202	0.00589459	0.0107311	-0.000191699	0.0517775
																													1459.82	1738.47	1625.86	892.831	960.573		0.00817985	0.00146792	0.0110171	0.00549888	0.0303618
																													1298.17	1672.8	1299.85	847.837	59.1565		-0.00379653	0.00237684	0.00634739	-0.00116107	0.00461689
																													1509.07	1743.46	1232.55	1168.07	45.7211		0.000807608	0.007698	0.0122157	0.0104763	0.00355095
																													1464.21	2001.67	1595.99	806.985	63.7867		0.00159808	0.00366299	0.00384996	0.0146432	0.00461683
																													2090.26	1964.58	2426.5	1033.29	79.0751		-0.00192875	0.00124759	-1.84565e-05	-0.00204918	0.000118909
																													2240.18	1673.64	2236.58	1406.45	64.071		-0.00820121	0.00255983	-0.000380691	0.000257337	0.00251954
																													1898.47	1289.1	2081.38	884.408	55.1942		-0.00355244	0.0108885	0.000633522	0.00536716	0.00553597
																													2112.42	1140.92	2126.38	373.355	51.3604		-0.00526114	0.0128891	0.00361157	0.00408776	0.00430468
																													1477.68	1117.13	2052.72	307.659	50.753		0.00542756	0.0144607	0.00612292	0.00494448	0.00568901
																													1460.56	1289.69	1921.23	424.047	54.0252		-0.00291696	0.0104728	0.00885697	0.00762761	0.00815779
																													1959.25	1564.71	2080.06	488.971	56.3781		-0.000105494	0.009166	0.00530927	0.00816909	0.0102126
																													1979.48	1585.82	1622.33	606.364	63.2713		-0.00827023	0.0101101	0.00947724	0.0093762	0.0115272
																													1455.46	1673.58	2392.93	895.196	54.342		-0.00373829	0.00918699	0.00258612	0.00129755	0.00704053
																													2465.81	1624.44	2157.95	1031.2	66.8105		-0.0052665	0.00765127	0.00821464	0.00255281	0.00804342
																													1759.07	1659.47	2416.94	1338.41	65.9807		-0.00338495	0.0112431	0.00118755	0.00594003	0.00421402
																													1417.34	1731.17	1589.31	1060.05	81.8924		0.00247012	0.0119793	0.00156709	0.0151618	0.00428735
																													1696.91	1776.76	2082.44	1374.57	75.1719		-0.00427951	0.0130267	-0.00121432	0.00239523	0.00756197
																													1370.76	1775.95	2340.53	395.059	75.0457		0.00698259	0.0103128	0.00113149	0.00312464	0.00704182
																													1311.94	1746.49	2307.29	365.287	76.2362		-0.000322152	0.0112913	0.00403885	0.00714829	0.0117572
																													1641.28	1745.74	2433.77	307.585	99.5492		0.00208796	0.0111995	-0.00122241	0.00978669	0.0117922
																													1820.04	1818.26	2465.11	164.268	128.883		-0.00115901	0.0123502	-0.00380672	-0.00485374	0.0178131
																													2202.66	1863.7	2345.21	470.371	135.13		-0.00766782	0.00979758	-0.00192278	-0.00075446	0.011778
																													2102.97	1906.85	1966.14	445.912	156.668		-0.00830138	0.00770486	0.0100377	0.0124252	0.0132906
																													1945.62	1930.27	1876.21	388.292	164.22		-0.00352464	0.00902009	0.00580995	0.00298361	0.0129249
																													2416.13	1906.79	2490.42	843.446	197.258		-0.00931846	0.00821523	-0.00718455	-0.00272429	0.0112958
																													2409.59	1888.5	2279.7	862.564	196.775		-0.00732675	0.00794181	-0.0034474	0.000938722	0.0142235
																													1968.38	2789.12	2267.56	614.902	200.388		-0.00189883	-0.000923794	-0.00175882	0.0131782	0.0113066
																													1604.98	2727.13	1888.84	663.081	167.921		-0.000920193	-0.0011166	0.00945427	0.0144112	0.00917812
																													1791.59	2709.74	2092.75	961.172	131.676		-0.0017281	-0.00121557	0.00439907	-0.00326307	0.014119
																													2386.5	2824.87	1658.63	1239.89	116.066		-0.0083948	-0.00300497	0.023344	0.00322846	0.0164729
																													2308.59	2235.33	1469.76	1198.92	108.146		-0.00801821	0.00674645	0.0236105	-0.000324797	0.0143898
																													1988.49	2298.36	1371.45	563.849	143.857		-0.00779764	0.0056869	0.0167481	0.014409	0.0144321
																													1198.05	1896.14	1268.65	626.014	137.16		-0.00189425	0.00316784	0.016193	0.00246318	0.017023
																													1158.55	1775.77	1452.02	767.047	133.608		-0.0084623	0.00676859	0.0192022	-0.00262065	0.0112692
																													1113.22	1945.3	1425.69	1089.89	136.328		-0.000164978	0.00343085	0.016432	-0.00295707	0.0131421
																													1034.09	1994.4	1413.91	900.18	207.456		-0.0070993	0.00704385	0.0174808	0.00112806	0.015008
																													1032.83	1865.44	1181.35	1155.84	253.274		-0.00529708	0.00640739	0.0123379	-0.00424211	0.0154433
																													1185.16	2020.68	1214.38	508.62	216.526		-0.00528223	0.00804075	0.01458	0.018118	0.0100196
																													1937.63	2266.16	1379.71	877.255	172.096		-0.0109592	0.00305763	0.00953743	0.00862398	0.0137381
																													818.689	2400.04	1268.75	1191.88	220.812		-0.00711849	0.00263851	0.0113443	0.00597468	0.0231911
																													1199.51	2345.62	1293.65	536.145	302.955		-0.021723	0.00554226	0.00811826	-0.000791824	0.0303309
																													929.53	2639.22	1471.06	258.829	232.749		-0.0118167	0.000731563	0.00702836	-0.00242317	0.0184478
																													967.879	2699.72	2073.93	969.503	202.114		-0.0117561	0.00170084	0.00461208	0.00643149	0.0175444
																													2771.94	2532.92	2123.14	829.384	194.052		-0.00275215	-0.00172186	-0.000537592	0.00556972	0.0242928
																													2279.61	2573.57	2248.01	883.045	221.447		-0.0179832	-0.00256532	-0.00220234	-0.0144867	0.0278701
																													2292.36	2662.31	2188.65	919.812	252.688		0.00874909	0.00247144	0.00144528	0.000328644	0.0245863
																													2562.61	2615.42	2298.49	1124.68	262.55		0.00597466	-0.000617308	0.00192885	0.000916785	0.0207131
																													2479.25	2669.86	1888.5	935.598	289.678		0.00625384	0.000384375	0.0116992	0.00639583	0.0187311
																													2618.1	2645.51	2277.72	640.491	333.828		0.00570032	-0.000475857	0.00459435	0.0113085	0.0189331
																													2682.86	2606.11	2384.03	741.95	303.452		0.00582465	0.00220437	0.00672071	0.00909969	0.0313215
																													2857.6	2624.28	2369.21	1366.94	323.516		0.00113663	0.000162168	0.00353625	0.00634923	0.0301706
																													2532.69	2497.02	2162.93	1258.3	350.898		0.00343411	0.00270878	0.00735455	0.00693202	0.0239256
																													2878.42	2474.03	1513.7	1145.91	376.097		-0.000299169	0.00300885	0.0109012	0.00796449	0.030981
																													2015.03	2493.41	1975.79	1026.35	407.719		0.00159482	-0.00179723	0.00686764	0.00424163	0.034245
																													1895.75	2450.18	2289.03	460.592	398.164		-0.00274329	0.00283306	0.00103075	0.00660083	0.0258856
																													1466.57	2169.28	2131	572.64	386.009		0.000395822	0.00612815	0.00121576	0.0178285	0.0291314
																													1737.09	2539.05	2546.62	514.811	322.852		0.00624977	0.0069457	0.000447251	0.0159796	0.0248827
																													1725.57	2439.23	2225.89	448.039	322.865		0.00674999	0.00422408	-0.00223316	0.0130789	0.0245991
																													2241.34	2209.72	2120.33	466.91	424.372		-0.00300018	0.00669011	0.00232433	0.0100474	0.0240411
																													1729.45	1800.44	2435.69	574.224	430.151		0.00433031	0.00937133	-0.00598184	0.00936013	0.0191786
																													1623.42	1584.93	2069.92	624.056	342.526		0.00415559	0.0205853	0.00796127	0.00358165	0.0314981
																													1606.01	2294.9	1561.37	1323.19	387.494		0.00417268	0.00439701	0.0212773	0.00425382	0.0226876
																													1395.78	2081.33	1836.31	1035.16	256.707		0.00409148	0.00230182	0.0159135	0.0126418	0.0167374
																													1343.8	1724.59	1990.71	1307.58	230.089		0.00611662	0.00481459	0.0153149	0.00211154	0.0183739
																													1197.01	1794.81	1484.22	527.67	739.404		0.00497346	0.00563903	0.0171808	0.0105359	0.00505113
																													1253.03	1641.01	1419.84	852.089	422.769		0.00356496	0.00687614	0.0125152	0.00845301	0.0197741
																													1420.12	1866.58	1168.11	1284.57	371.799		0.00192452	-0.000722366	0.0234687	0.00803584	-0.0040061
																													1401.59	1763.19	1218.36	634.566	375.694		0.00272208	0.00279379	0.021454	0.00957557	-0.00307358
																													1214.13	1830.23	1267.71	516.677	655.747		-0.000975976	0.00358865	0.00942892	0.00924182	0.00585621
																													1190.24	1466.95	1246.87	690.809	1107.57		0.00369896	0.00670666	0.0127561	0.00602269	0.0118275
																													1428.25	1553.47	1256.65	1089.38	730.816		-0.00273793	0.00783242	0.0124239	0.00223765	0.000173766
																													1255.89	1625.33	1341.82	937.184	711.319		0.00190516	0.00648502	0.0113027	-0.00453887	-0.00787257
																													1268.44	1564.82	1743.3	732.048	367.98		0.00108264	0.0105965	0.00408509	0.0126903	0.0110613
																													1597.49	1576.48	1497.27	877.88	-4.99713		0.00559506	0.0102427	0.00421193	0.0103034	0.00320647
																													1356.03	1604.71	1851.04	1286.46	53.9779		-0.00216994	0.00840593	0.00744698	0.00360767	0.00519849
																													1515.52	1658.04	1325.31	1258.57	424.902		-0.000550472	0.0123444	0.0122684	0.00857737	0.0376777
																													1531.3	1704.07	1350.26	926.164	-22.7448		-0.00180009	0.00697391	0.0100645	0.00940288	0.00113504
																													1422.97	1647.86	1744.1	1044.3	16.335		0.00529675	0.00974329	0.00348427	0.00529145	0.0147284
																													1444.83	1681.8	3005.17	848.271	10.0509		0.000957164	0.00738373	-0.0099778	0.00402732	0.00145326
																													1322.63	1794.82	2875.98	1244.3	91.0456		0.00312842	0.00861831	-0.0115552	-0.00357821	0.015503
																													1365.8	1836.66	2464.75	367.133	270.069		-4.36767e-05	0.00933596	0.00178379	0.0118245	0.0303367
																													1222.98	1833.32	2067.75	390.221	308.18		-0.00173935	0.00812584	0.00402291	0.0137791	0.0132857
																													1231.08	1840.57	2042.17	441.133	341.125		-0.000899506	0.00813227	0.00486838	0.0110335	-0.005665
																													2005.64	1853.16	2143.74	576.556	216.422		0.00168836	0.0109088	-0.000483699	0.00894294	0.0311613
																													1698.15	1890.95	2172.3	412.17	279.284		-0.00864748	0.00879881	0.00149097	-0.000956395	0.0147239
																													1572.28	1880.45	1932.42	499.003	574.434		0.000565364	0.0102398	0.00333606	-0.00151873	0.0506924
																													1763.83	1952.06	2002.02	546.815	792.145		-0.00136126	0.00645765	-0.00115658	0.00616206	0.00307469
																													2270.91	1954.21	2254.18	243.007	701.211		-0.00980041	0.00818431	0.00144748	0.0132991	0.0082735
																													2125.08	1925.86	1615.14	1017.22	650.648		-0.00672471	0.00677048	0.00768455	0.00981067	0.0715881
																													1225.32	1899.67	2109.31	973.575	1073.82		0.00151265	-0.000141009	0.00488354	0.00217003	0.0040042
																													1558.2	2789.03	1901.95	792.446	905.189		-0.000568826	-0.00378994	0.00858084	0.00244595	0.00976076
																													1317.28	2715.53	1724.75	1238.45	916.891		-0.00135315	-0.00219364	0.00657453	0.0115376	0.0126093
																													2196.69	2658.36	2117.06	935.938	983.952		-0.00472067	0.00106294	-0.000210488	0.00459306	0.0308097
																													1531.5	2589.24	2243.45	1021.58	1160.79		0.00151504	-0.0136831	0.000332259	0.00536995	0.00873867
																													1723.84	2843.46	2612.16	715.772	937.679		0.000289082	-0.00480267	0.00356733	0.00540161	0.00691071
																													2360.64	2902.01	2481.8	593.916	826.046		-0.0042924	-0.00143019	-0.00144779	0.00894959	0.0153566
																													2120.22	2802.66	2386.27	440.953	1180.92		-0.00568578	-0.000452259	-0.00262952	0.00159372	0.0181612
																													2223.02	2657.13	2361.76	561.23	727.483		-0.00283832	0.000151381	-0.00316882	0.0121763	0.0140759
																													1919.36	2457.5	2331.99	723.007	518.718		-0.00144434	-0.000300919	-0.00127661	-0.00635486	0.0124202
																													1701.13	2494.03	2331.46	945.859	493.969		-0.00353626	0.000655106	-0.00271313	0.0107456	0.0487682
																													2102.1	2069.8	2344.71	700.439	674.887		-0.00434682	0.00130608	-0.00675622	0.0172153	0.0265464
																													1681.79	1913.25	1582.88	855.194	882.262		0.000928515	0.00792547	0.0152007	0.00878729	0.0071209
																													2020.85	1787.45	1264.41	1053.14	1230.29		-0.00396173	0.00827856	0.0249606	0.00449233	0.0243629
																													2358.7	1799.22	1282.22	1283.05	884.412		-0.00904865	0.00914139	0.0186621	-0.000875027	0.0026551
																													2161.1	2304.28	1194.82	1436.43	934.129		-0.0077056	0.00249453	0.0158562	0.00473056	-0.00618002
																													2204.39	2090.81	1003.48	952.456	687.362		-0.00403801	-0.000697266	0.0189816	0.0101215	-0.00330733
																													2401.18	2201.55	1224.68	921.492	995.255		-0.00605872	0.00431927	0.0178427	0.00757109	-0.00786492
																													1901.58	1947.64	1384.83	972.467	1406.29		-0.0016021	0.00863929	0.0120044	0.00298503	0.0201135
																													1832.83	2073.61	1272.61	876.516	1090.99		-0.00393319	0.00986601	0.018076	0.00557509	0.00404841
																													2353.67	2368.09	1333.54	1746.07	200.791		-0.00760154	0.00331659	0.00790616	0.0017752	0.0546543
																													2364.75	2044.04	1530.51	343.457	588.108		-0.0098547	0.00541189	0.00357468	0.00591695	0.0295058
																													2260.22	2459.69	1836.76	871.668	516.436		-0.00617197	0.00369356	0.00634955	0.00446329	0.0623931
																													2327.87	2643.46	2853.96	1111.44	64.4325		-0.00828582	0.00115675	-0.000461142	0.0129569	0.00654044
																													1233.76	2509.05	2928.24	1358.98	96.5911		-0.00904733	0.00224306	-0.00141213	0.00286373	0.00727345
																													1114.7	2492.59	2915.8	1043.4	52.4208		-0.00327973	0.00047321	-0.00481949	0.00756366	0.00360165
																													1347.53	2612.99	2846.21	1085.97	68.5448		-0.0153704	0.00153767	-0.000521119	0.00557862	0.00740564
																													834.32	2605.81	2432.89	575.03	62.8109		-0.00496656	-0.000351097	0.00217883	0.01746	0.00750978
																													743.881	2367.75	2049.6	1035.78	58.6388		-0.0237903	-0.000901793	0.00610776	0.00596198	0.00659236
																													964.106	2583.87	2023.18	431.623	56.9427		-0.00407589	-0.0012757	0.00218147	-0.00195092	0.00612098
																													1407.23	2464.19	2119.47	212.127	59.1642		-0.0194525	0.00153125	0.00528797	-0.00308769	0.00619176
																													1244.3	2508.32	2019.67	222.781	52.8405		0.00582601	0.00178842	0.000355634	0.00457249	0.00524215
																													2168.98	2080.58	2178.75	266.94	58.8224		-0.00856524	0.00648658	0.00444706	0.0087867	0.00535973
																													2516.01	2426.65	2247.81	364.189	62.0483		0.00160079	0.00322276	-0.000364287	0.00173773	0.00606266
																													2629.3	2221.75	1810.55	332.303	82.4897		-0.0142312	0.00504192	0.00479679	0.00329094	0.0056771
																													2430.18	2557.98	1740.36	665.236	88.6455		0.00189866	0.00319802	0.00809995	0.0145287	0.00740736
																													2441.65	2335.93	1997.72	862.415	79.6433		0.00697344	0.00552492	0.00445702	0.00557444	0.00467306
																													2475.3	2307.85	2108.79	842.375	81.447		0.00847416	0.00689011	-0.000274936	0.00332605	0.0065167
																													2502.54	2450.25	2242.02	837.435	78.3998		0.0104644	0.000820001	-0.00129662	0.00705042	0.00863093
																													2611.36	2575.98	2576.69	919.001	68.2928		0.00438672	0.00052359	0.00321561	0.0110626	0.00728337
																													2804.79	2356.93	2524.51	1328.55	63.4968		-0.000198574	0.00294332	-0.000643814	-0.000656119	0.00886349
																													2797.36	2080.64	2342.73	1293.48	69.4213		-0.000292418	0.004101	-0.000809049	0.00583328	0.00736561
																													2368.5	1903.68	2286.36	1146.69	66.7529		0.00374001	0.00917603	-0.00512927	0.00644899	0.00261354
																													2211.1	1907.64	2133.9	975.283	66.7476		0.0012772	0.00802261	0.0028273	0.0070577	0.00486464
																													2229.91	1688.03	2375.99	846.091	46.3001		-7.33857e-05	0.0037664	-0.00503634	0.00885488	0.00307987
																													2327.07	1735.2	2165.26	1322.25	68.505		0.000986161	0.00726807	0.00693076	0.00135694	0.0065807
																													1760.12	1973.43	1910.96	362.641	74.0698		0.00763988	0.00330173	0.0167425	-0.00502948	0.00576893
																													1937.61	1950.35	1551.63	212.878	86.592		0.00376922	0.00498263	0.0134268	-0.00173104	0.00788314
																													1794.1	1656.22	1316.34	626.24	158.82		0.00514244	0.00797087	0.0146818	0.00136866	0.0155704
																													1793.42	1733.59	1148.63	1399.03	160.37		0.00657243	0.00400044	0.0162518	0.00483629	0.0114291
																													1634.64	1668.02	1201.35	513.835	147.926		0.00657759	0.012622	0.0257849	-0.00131309	0.00645287
																													1628.89	1747.32	1141.26	337.694	148.899		0.00305822	0.0120592	0.0245455	0.00682805	0.00978747
																													1468.19	1827.92	1211.77	302.041	146.315		-0.0015103	0.00976852	0.0266024	0.00568261	0.00567206
																													1684.83	1754.72	1286.68	743.424	125.267		0.00513911	0.00616732	0.0181687	0.0130733	0.0120829
																													1827.8	1823.1	1805.85	870.954	115.794		0.00337055	0.00622001	0.0112485	0.00284699	0.0127048
																													1588.92	1767.61	1731.72	929.097	154.067		0.00396414	0.0101357	0.00813346	0.00696457	0.0110176
																													1476.01	1758.42	2806.11	796.194	171.234		0.0100892	0.0108991	0.00266113	0.00762081	0.0136334
																													1584.92	1903.9	2822.49	1252.92	146.375		0.00360738	0.00752336	-0.00250056	0.000395687	0.00590554
																													1459.57	1829.92	2642.45	1274.57	125.792		-0.00173536	0.00698851	0.00142871	-0.00315534	0.00798283
																													1253.1	1489.46	2688.42	1367.39	149.182		0.000794213	0.0165126	-0.00626997	0.00159724	0.0124705
																													1365.18	1796.35	2810.41	1304.79	204.039		0.00145693	0.00830766	-0.00507773	0.00310535	0.0214473
																													936.54	1824.29	2390.29	1400.24	198.594		0.00354801	0.0114017	0.00239007	0.00162013	0.0169671
																													1069.96	1969.87	2260.06	1317.42	188.924		0.00143664	0.00861045	-0.0025129	0.00860119	0.0127991
																													1143.52	1982.53	2163.93	900.984	175.424		0.00294346	0.00617206	-0.00164602	0.0133321	0.0113979
																													1289.8	2750.68	2032.22	964.4	189.256		-0.00231202	-0.000280949	0.00759993	0.00799805	0.0193116
																													1224.08	2850.26	1992.44	886.544	180.241		-0.000459916	0.00391214	0.006757	0.00991419	0.014665
																													1216.02	1067.9	2066.73	1271.74	228.28		-0.00293201	0.00760215	0.00273431	0.00145034	0.0163665
																													1371.77	2680.4	1984.44	356.345	270.893		-0.00395361	-0.00450869	0.00432345	0.0079942	0.0172872
																													1437.49	2792.61	2074.16	669.133	304.298		0.00301892	-0.001832	0.00158644	0.0102733	0.0181683
																													1563.27	2801.15	1862.29	964.427	274.458		0.00144168	-0.00280923	0.00175274	0.00213357	0.0233715
																													1459.54	2892.52	2042.51	682.73	260.339		0.00200954	-0.0014384	0.00378821	0.00250335	0.0210564
																													1358.32	2889.2	1801.9	172.991	302.082		0.00243521	-0.00230954	0.00198234	-0.00487326	0.0306278
																													1370.68	2597.88	2175.7	296.767	215.919		-0.000981072	0.00216198	0.00340733	0.00181679	0.0232527
																													1547.2	2675.79	2070.82	42.4899	203.277		0.00313438	-0.00169978	0.00745675	0.00290345	0.0234787
																													1550.22	2183.31	1690.27	189.783	215.039		-0.00219715	0.00223095	0.00806336	0.00980297	0.0229469
																													1622.29	2154.93	1742.44	291.274	225.034		-0.00537634	0.00444451	0.00819967	0.000335475	0.0319022
																													1596.38	1955.42	2238.15	245.132	371.15		-0.00288971	0.00594438	0.00603497	3.25342e-05	0.0221447
																													1403.9	2072.86	1959.39	716.381	363.041		-0.0020453	0.00570468	0.00458167	0.00825378	0.0199308
																													1426.15	2342.97	1735.34	689.072	359.369		-0.00414353	0.00370986	0.00343611	0.0111826	0.0373851
																													2215.17	2655.28	2423.41	755.067	262.041		-0.00584814	-0.000418305	0.000830547	-0.00120263	0.0205331
																													1494.66	2114.95	2509.96	1056.26	453.772		-0.00122118	0.00733778	-0.00423449	0.00510398	0.00737695
																													1357.14	2015.7	2384.94	892.811	405.223		-0.0072632	0.00496141	-0.00914157	0.014494	0.0248981
																													1167.41	1993.68	2418.35	1337.86	388.815		-0.0028984	0.00882463	-0.00553685	0.00441245	0.0136086
																													1483.33	1948.68	2349.34	1389.75	305.956		-0.00168125	0.00982821	-0.00287011	0.00312761	0.0280399
																													1702.33	1822.66	2349.05	1366.71	316.421		-0.00289229	0.0114786	-0.00128818	0.00690373	0.00895628
																													1440.46	2465.73	2359.84	1408.01	329.951		0.0013143	0.00234839	-0.00356165	0.00303273	0.0200115
																													2327.91	2441.08	1947.5	1361.04	287.174		-0.00262967	-0.00207135	0.00583281	0.000895847	0.0179617
																													2257.56	2642.54	2216.42	902.783	282.732		-0.00711069	-0.00169857	-0.000524833	0.0133513	0.0174423
																													2026.65	2615.95	1717.46	807.719	409.725		-0.000807461	0.00131727	0.0129057	0.00980776	0.0107992
																													2167.23	2575.11	1386.76	1071.23	446.142		-0.00279756	-0.00208443	0.0168512	0.0132985	0.0157118
																													1955.67	2484.44	1608.64	1599.05	591.12		0.00131228	-0.000968462	0.0164236	-0.000339437	0.0166325
																													2218.31	2526.51	1311.49	1345.87	653.132		-0.00510839	0.00102791	0.0208792	-0.00159029	0.0136153
																													2017.59	2453.95	1378.19	237.406	1131.38		-0.00420922	-0.000285323	0.013487	0.00327656	0.00557602
																													2343.21	2590.45	1446.34	550.857	1205.63		-0.00573056	0.000128678	0.00808623	0.00471746	0.000195767
																													1919.79	2392.14	1726.47	862.857	-12.882		-0.00553835	-0.000958079	0.00684064	0.000900585	0.00485438
																													1601.57	2491.15	1539.44	941.808	413.519		-0.00674893	-0.00368132	0.0140592	0.00680717	0.0237143
																													1737.57	2182.46	1706.76	457.254	30.8038		-0.00705495	0.00527294	0.0066022	-0.00339957	0.00547895
																													2077.39	2337.92	2630.89	724.514	405.713		-0.00240223	0.00676846	0.000649767	0.00561624	0.0176916
																													2394.49	2473.65	2821.2	349.479	-13.9888		-0.00202415	0.000743895	-0.0107422	0.0036793	-0.0025123
																													2026.18	2626.86	2652.4	212.157	34.2836		-0.00510643	-0.000604071	-0.00502407	0.00333596	0.00919285
																													1618.51	2473.45	2655.01	608.47	179.847		-0.00389844	-0.00145156	-0.0123334	0.0186021	0.0164214
																													2204.27	2330.08	2041.03	785.344	364.073		-0.00410496	0.00332623	0.00574039	-0.000363264	0.00133514
																													2198.98	2420.01	2160.51	772.59	134.833		-0.00677304	-0.0021184	0.0045553	0.00712791	0.025942
																													2208.93	1823.48	2169.71	1352.05	137.35		-0.0062935	-0.00600026	0.00169645	0.00630652	0.0169506
																													1658.33	2140.8	2090.73	1346.87	155.463		-0.0128322	0.00393892	-3.57728e-05	0.00177077	0.0112751
																													1616.41	1987.43	1953.93	1166.14	482.3		-0.00267884	0.00414145	-2.75145e-05	0.00827503	0.014209
																													1584.88	1777.65	1671.33	867.925	852.9		-0.00349525	0.00987569	0.00237942	0.0111938	0.00441777
																													1581.23	1829.83	1989.93	952.733	606.398		-0.00627401	0.00986618	0.0023169	0.00176572	0.0264939
																													1322.77	1578.75	2083.13	1505.29	345.376		-0.00893169	0.011209	0.00669778	0.00192142	0.0777164
																													1005.56	1921.93	1390.79	922.648	890.302		-0.00705524	0.0072882	0.00821682	0.0149855	-0.00672587
																													855.985	2014.46	2152.77	1494.57	1158.09		-0.0137633	0.00391058	0.0113275	0.0123713	-0.000726293
																													847.385	2009.2	2212.55	292.324	879.014		-0.024355	0.00179516	0.00766291	0.0067658	0.021885
																													838.511	1943.26	1872.83	334.979	955.266		-0.0149369	0.00371445	0.00403984	0.00346385	0.00646963
																													364.454	1752.79	1458.54	495.288	931.239		-0.00648519	0.00787323	0.0127434	-0.00246701	0.00745616
																													991.47	1364.39	1791.58	168.313	1358.57		0.00292982	0.0113084	0.00283495	-0.00614208	0.0130518
																													1602.63	1576.98	2145.7	-45.0734	780.607		-0.0051143	0.0142991	0.00553763	-0.000306068	0.0129938
																													869.933	1818	2314.62	50.7896	393.36		0.00499745	0.0116405	-0.00294444	0.00279165	0.0284506
																													1178.08	1914.72	2305.54	380.092	394.757		0.0109157	0.00866602	0.00185523	0.00589732	0.0234701
																													2162.34	1883.77	2464.93	302.94	455.338		-0.0224633	0.00523661	-0.00571584	0.0127145	0.0357191
																													2771.25	1855.95	2010.38	456.013	715.992		-0.0078642	0.0106303	0.00242217	0.00516888	0.0205225
																													2437.59	1861.87	2108.63	747.232	919.871		0.00656412	0.00903154	0.00225183	0.00336397	0.016103
																													2041.65	2033.4	2003.71	717.988	1187.97		0.00949531	0.00472721	0.00584189	0.00185246	0.00172574
																													2433.34	1900.06	1469.21	920.142	1021.33		0.0045726	0.00674588	0.0125428	0.00909322	0.00919275
																													2796.78	1894.2	1312.51	890.224	1140.36		0.0031539	0.00926428	0.0161861	-0.000465075	-0.00289007
																													2857.23	1928.76	1395.39	1237.7	164.103		0.00299713	0.00550525	0.0190479	0.00427083	0.0512069
																													2878.86	1836.92	1464.78	943.331	206.757		0.00169058	0.00538089	0.0158446	0.00597965	0.029075
																													2883.16	1972.92	1178.7	781.209	363.673		-6.0921e-05	0.00687059	0.023611	0.00830769	0.0426632
																													2564.45	1950.83	1633.99	936.132	702.889		-0.000148591	0.0060515	0.0154706	0.00564972	0.0349726
																													2245.96	2174.56	1718.2	1450.41	838.17		0.00659544	-0.000995772	0.00774406	0.000757118	0.0186238
																													2045.68	2788.46	1668.95	1644.65	206.103		0.0108802	-0.00180558	0.00213011	0.00036198	0.0359891
																													2224.05	2741.65	1984.41	1520.08	381.373		-0.000448314	-7.44965e-05	-0.00282465	0.00390214	0.0560347
																													2288.12	2617.18	2394.64	1158.84	433.925		0.000500132	-0.00726229	0.00107588	-0.0073592	0.0523031
																													2348.19	2726.05	2312.17	-2.89279	1363.88		-0.00028532	-0.00259616	0.00115152	3.30671e-05	-0.00840547
																													1732.8	2427.68	2577.62	212.086	86.5109		0.00732262	-0.0009191	0.00500009	0.00606288	-0.00192082
																													1670.19	2458.19	2573.06	520.707	91.9953		0.00523172	0.00427618	0.00324712	0.00645353	0.000341191
																													1712.1	2469.68	2754.6	673.166	75.0204		0.00570772	0.00184751	-0.00317066	0.000549617	0.00748085
																													1658.67	2882.12	2541.26	664.327	52.0653		0.00424377	-0.000808304	0.00270001	0.00639051	0.00198869
																													1400.58	2081.54	2677.53	630.87	68.2124		0.00183933	0.0036497	-0.00597711	0.0122203	0.00680935
																													1589.08	2169.75	2040.91	787.569	70.9419		0.00451227	0.00432271	-0.00954566	0.00523922	0.00872608
																													1515.51	1966.03	2360.22	927.459	75.4929		-0.00108839	0.00740484	-9.06588e-05	0.00925852	0.00815308
																													1423.62	2006.98	2126.52	1115.56	93.119		0.00128754	0.00702494	0.00251608	0.00358794	0.00719892
																													1501.07	2240.4	1893.87	874.712	81.9889		0.00252555	0.00457368	0.00411965	0.00601659	0.00707825
																													1370.17	2419.41	1779.2	789.221	65.0073		0.006366	-0.00143189	0.000567345	0.000613945	0.00552062
																													1413.56	2053.79	1695.23	882.335	71.6923		0.00917964	0.0046566	-0.00280468	0.00976536	0.00816728
																													1239.1	2064.98	1894.56	802.597	67.741		0.00272437	0.0023219	0.00695151	0.01017	0.0052273
																													1383.73	2034.83	2032.52	1309.63	77.7667		0.0058859	0.0109552	0.00868643	-0.000676576	0.00658708
																													1584.43	2330.18	1799.47	1001.04	83.4932		0.00764703	-0.000171718	0.00771524	0.00387694	0.0107539
																													1157.58	2358.95	1852.92	1382.33	64.6828		-0.00477413	0.00409286	0.00913155	1.20507e-05	0.00755409
																													1268.39	2346.66	2233.99	1193.95	67.3856		0.00211488	0.0065965	0.00670329	0.00741654	0.00383794
																													1152.8	2572.02	2195.64	1349.48	137.616		-0.00379341	0.0017315	0.0057004	0.00810461	0.0112717
																													1150.28	2649.86	2061.08	250.047	155.819		0.00191405	0.00109733	0.0079024	0.00435221	0.0132553
																													1260.47	2576.37	1584.97	495.853	135.992		-0.00115699	-0.00267105	0.00986445	0.00476447	0.00658558
																													1248.38	2400.61	1284.01	472.674	126.649		0.0037666	0.00323483	0.017291	-0.000182868	0.00819662
																													1389.8	2592.14	1206.83	524.13	148.451		0.00396554	-0.000985782	0.0176265	0.00417301	0.0106081
																													1496.25	2585.71	1266.1	524.243	158.873		0.00291702	0.00359657	0.0205974	-0.000505119	0.0129205
																													1244.49	2577.73	1426.67	506.099	203.129		-0.00631812	-0.00430318	0.0220463	0.00796804	0.0138784
																													1177.94	2367.73	2198.67	604.025	209.946		-0.000124002	0.00203236	0.000903013	0.0105107	0.0140846
																													902.824	2382.24	2320.3	800.623	217.359		0.00719264	0.00105634	0.000149566	0.0111324	0.015642
																													1368.63	2064.28	2501.71	563.281	166.249		0.000194748	0.00349013	-0.000383307	0.00157913	0.0126916
																													1379.11	2433.87	2384.49	703.984	147.104		0.00151279	0.00299531	-0.00647685	0.00689907	0.0054995
																													1456.11	2382.12	2223.89	798.371	117.364		-0.000586889	0.00477863	0.00129488	0.00634403	0.0157075
																													1762.79	2510.8	1598.65	825.279	154.624		-0.00607125	-0.00333332	0.0126253	0.0116933	0.0120568
																													1832.53	2495.23	1825.62	1309.88	202.298		-0.0022413	-0.00316556	0.011403	0.00367683	0.0201402
																													1525.88	1706.38	1454.91	800.96	280.948		0.00759963	0.0112798	0.0138521	0.0225883	0.0220149
																													1516.08	2089.77	1260.47	1691.72	277.741		-0.00297092	0.00463961	0.0213434	0.00393639	0.0143284
																													1243.3	2118.73	1463.01	1520.66	178.024		-0.0028582	0.00245624	0.0197449	0.00787642	0.0086748
																													1091.93	2151.83	1547.6	543.513	191.762		-0.0102492	0.00207846	0.016082	0.00249702	0.0203477
																													1155.66	1941.76	1396.43	391.176	251.243		0.000122441	0.00456862	0.0182283	0.00678271	0.022578
																													1230.77	1642.72	2064.06	587.355	123.061		0.002164	0.00619708	0.0014891	0.00612057	0.019753
																													1541.11	1611.87	1661.45	515.228	353.937		-0.00215401	0.0109482	0.00460731	0.00796802	0.0467621
																													1722.04	2288.71	1483.02	593.629	376.459		-0.00131411	0.00430362	0.0130412	0.00468783	0.0430543
																													2064.34	1708.75	1125.43	643.46	463.824		-0.00398298	0.00982129	0.0156131	0.0146119	0.046091
																													2052.31	2158.64	1665.43	955.291	407.644		-0.00294871	0.00165786	0.00506634	0.0027138	0.0336733
																													2159.59	1941.97	1973.58	1082.38	517.399		-0.00297064	0.00395389	0.00553121	0.0105928	0.049217
																													2254.82	1824.94	2031.33	698.262	545.748		-0.00346334	0.00699116	0.00687368	-0.000284557	0.0302742
																													2067.57	1831.88	1997.43	718.334	467.161		-0.00220754	0.00792171	-1.19659e-05	0.0194186	0.0207282
																													2105.39	1772.05	2109.69	1175.16	167.054		0.00219314	0.00822589	0.0016427	0.00494169	0.011018
																													2265.51	1824.05	2178.35	958.831	193.633		-0.00781615	0.00844181	0.0054186	0.0103399	0.00427218
																													2237.52	1846.69	2818.54	846.416	269.772		-0.00922329	0.00839876	-0.00628574	0.0127642	0.00527483
																													2131.12	1869.65	2515.16	771.56	165.781		-0.00698576	0.00991363	-0.00735567	0.0119148	0.0173586
																													1590.26	1941.79	2561.56	1274.73	234.161		-0.0085967	0.0078989	-0.00851328	-0.000506481	-0.00134407
																													1356.06	1930.13	2105.62	1218.06	259.137		0.00540992	0.00462265	-0.000872311	0.00236089	0.021381
																													1747.95	1912.76	2384.99	1233.4	489.894		-0.0112692	0.00475993	0.00621149	0.00940585	0.0110886
																													1635.73	1920.78	2313.82	1371.88	416.691		-0.00086705	0.0060851	0.0036324	0.000846321	-0.00872221
																													1723.92	1886.11	2295.98	1512.38	194.757		-0.00643666	0.00683546	-0.00279651	0.00127261	0.00536636
																													2147.09	1930.79	1973.93	1266.04	152.742		-0.00269269	0.00906725	0.00707131	0.00173837	0.0154899
																													2234.23	1953.89	2117.15	955.194	312.828		-0.00817424	0.00728038	0.00277698	0.0111805	0.0425334
																													2246.4	1965.85	2022.62	760.094	248.384		-0.009224	0.00460272	0.00181861	-0.00772208	0.0182566
																													1550.73	1937.45	1645.74	673.48	760.75		-0.00716491	0.00393001	-0.0022415	0.00668136	0.0324312
																													1771.56	1896.44	1942.77	1621.85	486.297		-0.0109209	0.00311601	0.00709779	0.0117667	0.0228936
																													1662.58	1886.9	1983.46	1496.39	353.14		-0.00537619	0.00262568	0.00629351	0.0322308	0.0172222
																													1492.77	2207.92	2267.16	510.387	343.815		-0.00491028	-0.00317285	0.00237412	0.00222062	-0.00296234
																													1229.8	2242.39	1086.89	237.637	-47.4401		-0.00590368	-0.000781402	0.0168357	0.0131297	-0.00267471
																													1958.43	2044.13	1023	637.292	-33.8597		-0.0129535	-0.00174195	0.0254255	0.000261289	-0.00186143
																													1403.58	2728.48	1220.95	766.918	-8.32248		-0.00319726	-0.00478162	0.0275842	0.00320317	-0.00211857
																													1027.03	2647.62	1960.16	699.366	154.578		-0.0163349	-0.00544171	0.0131752	0.00206992	0.0250447
																													717.37	2729.55	2249.56	567.961	-25.861		-0.0220838	-0.00211494	0.00481956	0.00723797	0.00224507
																													831.655	2628.52	2294.17	496.219	5.71378		-0.0160445	-0.00191261	0.00254002	0.0140043	-0.00238004
																													816.536	2244.92	2095.36	539.518	76.9036		-0.0157953	-0.0240567	0.00256293	0.010727	0.023054
																													1089.34	2781.74	2286.55	572.475	251.732		-0.00738881	-0.00341814	-0.000579986	0.0158294	-0.00386565
																													1751.07	2573.57	2011.83	861.675	177.178		-0.0134147	-0.000300194	0.00824123	0.00361207	0.00635351
																													1777.26	2831.79	1614.22	867.697	62.3883		-0.00400965	-0.00567046	0.0145461	0.0124341	2.77666e-05
																													2071.18	2518.88	1681.68	806.892	225.478		-0.00851702	0.00336027	0.00945189	0.00750099	0.0221016
																													1480.01	2572.67	1579.89	695.763	292.855		0.0021874	0.00312723	0.010088	0.00655163	0.0562279
																													1002.38	2677.36	1509.28	700.075	556.067		0.00314423	-0.00237395	0.0152966	0.0101312	-0.0130269
																													783.871	2515.94	1543.49	1241.1	512.988		-0.00115843	0.00106594	0.0160701	0.00711188	0.0143138
																													1151.47	2856.83	2053.41	1022.59	576.402		0.00787238	-0.00135781	0.00654512	-0.0016799	0.0557367
																													2920.75	2639.09	1157.4	954.954	672.572		-0.00289877	-0.00114695	0.0232654	0.00598556	0.0384027
																													2524.99	1964.34	1871.33	843.511	1006.46		-0.026289	0.00459537	-0.00277948	0.0107985	-0.00596295
																													2421.24	2217.83	1826.21	1187.78	881.379		0.00769647	0.00485654	0.00116216	0.00165325	0.00689626
																													2016.47	2370.03	1673.68	1106.18	872.896		0.0100352	0.00150457	0.00329662	0.000986522	0.0202111
																													2809.11	2070.58	956.399	478.9	815.811		0.000369506	0.00347389	-0.00175109	0.00686695	0.00316533
																													2780.57	1935.78	2250.7	614.643	913.683		0.00242243	0.00329878	0.0101217	0.0156089	0.00620522
																													2762.24	1814.89	2239.08	642.495	745.408		0.000106894	0.00831912	0.00733733	0.0163989	0.0103657
																													2432.2	2157.29	2494	1198.56	883.783		0.00812568	0.00466693	0.00525076	0.0121766	0.0233383
																													2114.33	1925.7	2601.55	974.173	1047.97		0.0106244	0.00701258	0.000435913	-0.000237237	0.00787231
																													2127.9	2591.87	2498.44	89.295	656.404		0.0118519	-0.00238593	-0.00566791	-0.000404946	0.0112356
																													2045.06	2197.32	2233.83	375.243	536.012		0.00931322	0.0105082	0.00670618	0.00352115	0.00394352
																													2075.99	2342.03	2220.55	503	430.182		0.00570834	0.00544716	0.0020312	-0.00293444	0.0322109
																													2254.97	2362.46	2272.33	462.745	492.396		0.00262773	0.00283191	0.00423635	-0.00374059	0.0386811
																													2375.27	2346.69	1837.06	466.493	684.675		-0.000560054	0.00377597	0.00431741	0.000774182	0.0227021
																													2115.29	2610.92	1966.39	399.673	719.037		0.00410026	0.00305798	0.00331869	0.0124779	0.0573774
																													1963.8	2452.68	1914.32	682.449	680.399		0.00682858	-0.00385376	-0.00229261	0.00272184	0.0183013
																													1932.88	2358.61	1718.88	572.648	693.162		0.00846281	0.00406092	0.00507822	0.00687554	0.0267829
																													2067.47	2517.12	1342.79	652.31	1162.85		0.00543561	0.000499038	0.00562305	0.0117099	0.00178088
																													1944.15	2295.53	1962.89	784.395	1142.68		0.000634547	0.00808576	0.00419066	0.0131795	0.0207623
																													2012.6	2517.04	1737.09	606.087	654.729		0.00315844	-0.00191429	0.00572894	0.011596	0.0253785
																													1903.78	2077.76	1616.68	639.518	585.306		0.00215194	-0.0154381	0.00300448	0.0164749	0.0338678
																													1722.87	1605.2	1075.28	882.794	506.217		0.00496645	0.0081249	0.0141722	0.00679231	0.0527947
																													1646.5	1776.47	1391.16	765.542	555.568		0.00387919	0.00722273	0.020817	0.0113407	0.0176755
																													1627.72	2586.27	1931.05	949.163	434.944		0.0021326	-0.00535817	0.00498076	0.00142106	0.0408315
																													1694.67	2166.76	2025.09	968.207	359.856		0.00548778	0.000564982	0.00193591	0.00470137	0.0591911
																													1492.15	1690.27	2376.09	877.51	1662.33		0.00519359	0.0101117	-0.00179047	0.0099947	-0.0265564
																													1240.42	2055.88	1810.67	567.42	106.069		0.00404779	0.00463535	0.0048714	0.0119079	-0.000765057
																													1575.54	1591.94	2103.57	1270.19	30.108		0.00506852	0.00808121	0.00359053	0.00498015	0.00222265
																													1454.39	1656.14	1590.91	1319.03	86.8853		0.00613876	0.0136374	0.00907383	0.00980702	0.0044226
																													1202.67	1868.55	1518.77	1334.89	77.6666		0.00430174	0.00922406	0.0129779	0.000603527	0.00733451
																													1231.77	1720.2	1525.43	1038.6	88.9504		0.00101135	0.00941793	0.0106674	0.00718152	0.00580328
																													1095.71	1805.09	1644.7	1240.8	91.0498		0.00431615	0.0110107	0.00470874	0.0120256	0.00741226
																													1300.6	1937.47	1436.39	1018.58	70.8735		-0.0114351	0.00636351	0.0148444	0.00627218	0.00546721
																													1196.21	1957.34	1305.13	976.95	56.8179		-0.0168537	0.010622	0.0143387	0.017289	0.000734493
																													1067.67	1978.86	1305.71	1029.07	68.7878		-0.0109468	0.00784952	0.0132415	0.000205524	0.00942175
																													1019.47	1949.83	1751.6	1537.68	94.8827		-0.00832235	0.00640937	0.00171554	0.00622461	0.0135659
																													1263.12	1948.41	7.49393	1219	91.2013		0.00201981	0.00846708	5.31991e-05	0.0136785	0.011749
																													1262.3	2065.41	483.075	150.714	75.3378		0.00584935	0.00499533	0.0121553	0.005253	0.00748093
																													1310.53	1900.03	2450.39	742.222	77.1697		0.00177157	0.00795772	0.00183981	0.000993662	0.00662759
																													1112.56	2046.25	2220.35	628.401	81.7921		-0.000255091	0.00531497	0.00342348	0.00517609	0.0115264
																													1239.19	1971.52	1915.34	556.869	90.7162		-0.000830851	0.00413617	-0.000874206	0.00143265	0.00969213
																													1211.38	2037.24	1982.61	627.708	87.399		0.00202249	0.00454075	0.000644232	0.0125617	0.00902482
																													1235.74	1995.66	1968.79	695.6	90.8798		-0.000249478	0.00605517	0.00276583	0.00772702	0.00885585
																													1330.78	1965.28	1903.83	923.767	150.247		9.50127e-06	-0.00183471	-0.000862176	0.0114821	0.00880138
																													1046.6	2216.84	1820.29	927.889	167.773		-0.00159913	-0.00477287	0.00455105	0.019847	0.0118422
																													1285.91	2134.15	1858.37	886.999	153.49		-0.00128119	-0.00258557	0.00726523	0.00242743	0.0104414
																													1358.07	2425.66	1465.43	713.607	142.323		0.00248339	-0.00344988	0.00440499	0.0107367	0.00578488
																													1942.89	2766.43	1769.12	739.682	136.787		-0.00510551	-0.00301722	0.00505764	0.0136665	0.00587638
																													1596.99	2666.74	1883.86	919.731	126.96		-0.00595356	-0.00321845	0.00472372	0.00296941	0.005932
																													1660.54	2677.77	1947.84	866.141	104.458		-0.00115601	-0.00283009	0.00947369	0.0115313	0.00702553
																													2142.79	2666.08	1931.14	823.594	107.666		-0.00464268	0.00195059	0.0132631	0.00736073	0.0123712
																													1740.27	2815.42	2236.37	1376.89	170.066		-0.00558982	-0.0024829	0.0030198	0.00182724	0.0129848
																													1744.59	2390.96	2042.71	1166.57	177.374		-0.00122201	0.0018797	0.00445954	0.00889158	0.0105813
																													1600.83	2683.17	1644.3	1044.5	137.741		-0.00590333	0.00324718	0.00959266	0.0155501	0.0130223
																													1352.21	2239.94	1808.41	1068.53	142.438		-0.005259	0.0056177	0.00818152	0.00690482	0.0206413
																													1465.87	2584.15	1615.46	921.262	171.015		0.00199236	0.000963884	0.0120681	0.00720532	0.0224091
																													2128.23	2050.37	1738.13	1099.12	151.636		-0.00524993	0.00694601	0.00803125	-0.00296388	0.0089391
																													2168.46	2456.42	1310.05	1552.32	268.089		0.000569618	0.00699842	0.0192906	0.012724	0.0178502
																													2215.67	2630.67	1301.25	275.541	269.887		-0.00700879	-0.0004579	0.0133238	0.0104562	0.0217013
																													2150.88	2352.68	1545.94	550.206	241.333		-0.0036182	0.000606221	0.00623785	0.00834219	0.0305279
																													2073.61	1950.41	1575.9	522.252	263.307		-0.00155088	0.0105314	-0.00124944	0.00252979	0.0275091
																													2215.48	2037	1867.19	559.277	273.691		-0.00516763	0.00779494	0.00120348	0.00194403	0.0331393
																													2198.64	2186.8	909.595	638.182	237.621		0.00135829	0.00442988	0.000996661	0.00833889	0.0222547
																													2267.35	1850.22	2052.22	720.855	199.093		-0.00308057	0.00539908	0.0122397	0.00569431	0.0186778
																													1494.93	1996.28	2099.92	610.179	194.495		0.00587635	0.00534934	0.00999761	0.00548579	0.0159831
																													1432.5	2530.77	2353.7	617.64	194.914		0.00361777	-0.00125672	0.00318558	0.014686	0.0206272
																													1274.73	2227.81	2626.93	593.227	199.199		-0.00515877	0.00655955	-0.00397167	0.00729505	0.0222506
																													1192.15	2566.09	2638.95	709.852	232.036		0.000247546	-0.000912361	-0.0022992	-0.000324522	0.0212519
																													1449.3	2234.95	2618.81	922.577	374.883		-5.67719e-05	0.00352201	0.00417456	0.00963377	0.0276767
																													1554.4	2355.83	2542.2	881.7	312.027		-0.0019741	0.00224395	-0.00173422	0.00299701	0.0334336
																													1677.04	2580.51	1745.74	1001.06	454.114		-0.000981298	-0.00273326	-0.00213524	0.00163215	0.0388171
																													1910.46	2379.72	1065.1	1032.12	560.259		-0.00515736	0.0024614	0.00161848	0.000185143	0.0333733
																													1881.41	2376.02	2137	955.038	517.324		-0.00544541	0.0060772	0.000235693	0.00858764	0.0275804
																													1457.16	2463.35	942.895	1156.92	557.519		-0.00338213	0.000901921	0.0087597	-0.00169277	0.0155606
																													1983.55	2381.6	2116.32	1257.24	650.207		-0.00771912	0.00630522	0.00116657	-0.00182512	0.0200222
																													1933.47	2094.04	1849.64	1241.36	572.781		-0.00921023	0.0040457	0.0036431	0.0036869	0.0194871
																													1426.71	2219.96	2062.34	1331.23	233.779		-0.00118791	0.00628983	0.00220253	0.00392652	0.010516
																													2075.13	2272.52	1987.84	949.942	118.763		-0.00841635	0.00642935	-0.00176896	0.0246993	0.0157224
																													2155.44	2334.75	2044.27	1108.59	225.959		-0.00479989	0.00608186	0.00067067	-0.00463069	0.0218791
																													1470.18	2177.57	1802.64	741.343	263.776		-0.0183313	0.00558118	-0.00330035	0.0218985	0.0297808
																													902.871	2189.13	1608.75	1876.86	249.519		-0.0104455	0.0118179	0.00140962	-0.00440229	0.00936069
																													446.658	2249.21	1779.62	528.207	113.51		-0.00702339	-0.0107059	0.00693957	0.0034892	0.00399285
																													304.984	1607.23	2015.82	473.457	130.146		-0.0105034	0.00342094	0.00389858	0.0123253	0.0200592
																													708.457	1980.7	1814.55	736.466	176.988		-0.0170451	0.00950052	0.00687295	0.0060883	0.0483792
																													999.342	1942.22	1574.75	798.889	179.661		-0.0219756	0.00373124	0.00783761	0.00113764	0.00194149
																													746.807	1378.02	1995.08	791.226	50.5948		-0.0194852	0.0180447	0.00206354	0.00851253	0.0312401
																													907.231	1860.73	1759.42	714.05	157.283		-0.00942957	0.00599095	0.00717148	0.0109943	0.0281636
																													816.678	1569.96	2057.54	810.979	341.008		-0.018714	0.0117034	0.00267513	0.00233664	0.0389914
																													941.291	1603.51	2212.67	761.577	-18.847		-0.0198318	0.0125126	0.00167629	0.00362533	-0.0145298
																													1019.63	1628.85	2154.24	801.609	296.792		-0.0203818	0.00741202	-0.000466732	0.00561658	0.00180354
																													881.455	1604.88	1966.27	886.397	-40.2702		-0.000580766	0.0133955	0.00233752	0.00997973	-0.0022912
																													520.44	1938.15	1713.48	880.396	33.061		0.0105935	0.0075966	0.00634443	0.00842837	0.00239678
																													1293.49	1953.87	1566.06	938.129	48.2505		-0.0044706	0.00862518	0.0134622	0.007349	0.0178414
																													914.101	2033.05	1384.28	1307.33	81.5832		0.00349783	0.00753465	0.0139295	0.00244189	0.0245764
																													1001.9	2018.02	1637.95	1209.21	62.5371		0.00886621	0.00716042	0.00387526	0.00419024	0.0103316
																													2188.18	2100.27	1426.36	1353.71	133.229		-0.00368077	0.00471181	0.0153515	0.00357298	0.00943766
																													2777.1	2267.21	1687.55	1096.2	148.251		-0.00452554	0.00142457	0.00665263	0.00474831	0.00426886
																													2617.86	2018.1	1559.49	1137.07	758.545		-0.0105311	0.00481007	0.00700841	0.00109315	-0.022244
																													1557.12	2116.76	1806.68	706.167	597.65		-0.00941498	0.00451368	0.0126545	0.00661738	0.00711879
																													2057.25	2047.24	1869.8	675.718	629.816		0.00918626	0.00464075	-3.7429e-06	0.0200816	0.0112743
																													2177.52	2012.22	1287.83	35.0687	1039.05		0.00222659	0.0075653	0.00464532	0.000552389	-0.00974136
																													2034.46	1912.44	1369.01	562.361	764.659		0.0118741	0.00410613	0.00489295	0.0124853	0.0139508
																													2542.17	1889.65	2503.33	657.186	657.382		0.00632837	0.00334809	0.000382904	0.000663554	0.019426
																													2814.27	1875.68	2549.04	679.145	851.947		0.000201901	0.00660052	-0.00393956	0.0102851	0.0144762
																													2305.02	2050.5	2712.58	722.732	783.603		0.00736764	0.00269241	-0.0104075	0.00243343	0.0119446
																													2641.4	2137.82	2679.82	795.218	765.239		0.00507684	-0.00412838	-0.00322454	0.00792516	0.0211148
																													2039.93	1803.92	2561.68	804.21	1148.48		0.00487412	0.00646547	-0.00720705	0.00880945	0.00251054
																													2103.53	2726.36	1804.91	791.375	1195.91		0.00847266	-0.00298508	0.00337504	0.00668092	0.0155395
																													2208.57	2668.3	2023.84	792.947	993.976		0.00281653	-0.00433144	0.00241759	0.00233259	0.0124635
																													2093.04	1061.68	1776.67	638.413	907.366		0.00608341	0.0135233	0.00180729	0.0100318	0.0155468
																													2305.91	2603.17	1945.76	706.649	748.926		0.0040847	-0.000756118	0.00457653	0.00394266	-0.000614705
																													2394.76	2526.41	1571.49	834.311	461.837		0.0045771	-0.0053684	0.0040414	0.0132401	0.00713286
																													2015.99	2520.14	1761.13	766.183	434.011		0.0066845	-0.00841405	0.00662885	0.0137984	0.0318662
																													1901.64	2696.17	2054.87	670.244	470.258		0.00995774	-0.0034676	0.00489886	0.0135843	0.0430072
																													1875.86	2639.29	1962	951.102	538.917		0.0067575	-0.00128832	-0.000256358	0.00821443	0.0265942
																													1880.17	2803.69	2330.77	1273.86	646.816		0.00166474	-0.00180045	0.000188078	0.00635576	0.0242095
																													1787.06	2802.76	2240.3	1263.94	712.962		0.00776082	-0.00342798	-0.00140988	0.00483847	0.0437804
																													1680.27	2884.68	2093.11	1188.3	788.437		0.00788648	-0.00163492	0.00237798	-0.00358591	0.0197945
																													1828.8	2808.27	1640.22	836.933	767.583		0.00636161	-0.00112312	0.00963075	0.00928289	0.0172891
																													1860.51	2907.38	1715.2	1219.54	803.803		0.00485646	2.19671e-05	0.0133215	-0.00295391	0.00382563
																													1912.93	2914.94	1322.1	989.272	880.047		0.00274853	-0.000645357	0.0175926	0.0120455	-0.0175166
																													1847.95	2256.08	1440.07	1200.05	1302.31		0.00530751	0.00922587	0.0125291	0.00790029	-0.00640742
																													1785.33	2495.59	1634.98	1114.76	1116.91		0.00515967	-0.00191362	0.00813228	0.00416911	-0.000809915
																													1618.53	2699.71	1644.56	1510.71	930.96		0.0015736	-0.000485908	0.00762062	0.00112156	0.00529904
																													1701.9	2827.38	1566.4	1665.82	483.743		0.00579971	-0.000854416	0.010982	-0.00263535	0.0507186
																													1844.72	2090.25	1823.75	1715.44	213.333		0.00309349	0.0135585	0.00125498	0.0165344	0.0288457
																													2231.65	2496.18	2070.14	44.4504	661.088		-0.00237318	0.000727785	0.00755353	-0.00194141	0.0200345
																													2189.2	2286.93	2398.78	25.2166	1591		-0.00209726	-0.000629249	-0.00164375	-0.0004099	-0.0142553
																													1951.99	2169.25	2446.29	24.878	94.7427		0.00391994	0.00323262	-0.00321401	-0.000425455	0.00287741
																													1968.77	2315.95	2122.14	676.475	68.4313		0.00168956	-0.00272936	-0.00375174	0.0122194	0.00517179
																													1097.22	1886.72	1812.02	712.073	56.5064		0.00396137	0.00533517	0.000615456	0.00356226	0.00295867
																													1024.14	2344.71	1919.94	572.749	62.2297		0.00365054	0.00482983	0.000337098	0.0114033	0.00457117
																													1008.75	2643.52	1941.05	732.208	50.7486		0.00473584	0.000311496	0.000139259	0.000753438	0.00372494
																													1326.48	2380.95	1934.31	704.852	76.1763		-0.00989502	0.00451712	0.00403698	0.00832396	0.00831725
																													664.58	2510.2	1928.06	757.583	53.2958		-0.0183023	0.000639882	0.00246445	0.00840414	0.00290892
																													923.61	2427.89	2007.73	743.417	49.2096		-0.00470681	-0.00119148	0.0046083	0.00611813	0.00347049
																													1095.46	2429.79	1767.58	708.726	44.3484		-0.00253488	-0.000695299	0.00234708	0.0102965	0.00412415
																													1356.25	2336.25	2343.22	723.74	54.1921		-0.00176692	0.00751803	0.00279682	0.00781233	0.00323204
																													1608.81	2402.4	2280.44	740.774	51.1355		0.00371157	0.00454474	-0.000744227	0.000684488	0.00312646
																													1241.82	2449.62	1987.89	829.368	55.906		0.00607297	0.00438323	0.00233206	0.0101038	0.00548097
																													1160.89	2412.9	1924.52	728.966	60.8348		-0.00373784	0.00687177	0.00718085	0.0037616	0.00887221
																													1040.14	2437.76	2074.5	454.719	79.3804		0.00341765	0.00702356	0.00534166	-0.000515591	0.00760508
																													1096.36	2342.05	1673.39	848.592	62.6411		0.00211484	0.00445247	0.0083059	0.0124915	0.00637226
																													1495.87	1815.57	1684	852.43	83.0325		-0.000644466	0.0109335	0.0102827	0.00959	0.00757835
																													1001.21	2351.03	1567.24	830.04	85.5275		0.0049777	0.0108081	0.0133738	0.00974634	0.00962306
																													1066.07	2510.85	1469.31	886.41	57.8518		0.00434256	0.00180999	0.0134103	0.00818618	0.0050523
																													1115.47	1935.23	1493.7	848.16	74.6312		0.000660351	0.00490626	0.0144898	0.00256124	0.00867171
																													1324.02	1987.68	1458.84	791.473	137.566		0.00209165	0.00737282	0.00986765	0.00836744	0.00680744
																													1833.29	1891.89	1538.51	767.937	208.61		-0.0025621	0.010651	0.0118305	0.00682378	0.0154313
																													1456.54	1948.83	1746.72	884.787	198.044		0.00337906	0.0130078	0.00579257	0.0128282	0.0103705
																													1492.89	2075.49	1521.77	1144.81	214.235		-0.00574322	0.00401893	0.000513009	0.00558813	0.017251
																													1868.35	1913.14	1683.02	1204.74	261.198		-0.000464982	0.0103284	0.00469178	0.000554083	0.0299283
																													1521.57	1808.17	2068.86	480.86	264.18		-0.00106665	0.0131281	0.00808312	-0.00384639	0.0219972
																													2094.09	1535.3	2673.77	1448.63	291.424		-0.00344331	0.0053489	-0.00622788	0.0058881	0.0253427
																													2093.92	1337.78	2666.55	1658.76	244.591		-0.000810181	0.0145942	-0.00599232	-0.00153599	0.0136811
																													2037.85	1965.07	2632.14	1504.47	214.6		-0.00187245	0.00889679	-0.00228066	-0.00212182	0.0301092
																													1780.2	2038.88	2672.33	1538.96	293.87		-0.00501659	0.00899645	-0.00116805	0.00423915	0.0297458
																													1019.26	2201.09	1558.06	45.6899	279.628		0.000991977	0.00586286	-2.50074e-05	-0.00203041	0.0206674
																													2265.96	2095.69	1235.49	25.9009	239.516		-0.00128968	0.00721635	-0.000845529	0.000498473	0.0122971
																													2199.96	2019.46	1555.69	19.9558	373.126		0.000897717	0.00961377	0.0031359	0.000186699	0.0173675
																													1891.29	2241.79	1830.61	383.128	413.834		0.00167801	0.00249366	0.0039456	0.0121407	0.0184087
																													2189.28	2033.76	1497.33	821.156	387.832		-0.00299053	0.00499451	0.00097399	0.00493941	0.0321494
																													2169.58	1913.57	1832.75	604.088	558.475		0.000786547	0.0040558	0.0017701	0.0062383	0.0285278
																													2161.36	1898.25	1869.98	598.646	127.1		-0.00251918	0.00492669	0.00025499	0.014206	0.0269249
																													2193.26	1799.64	1747.99	634.196	172.363		0.00188362	0.00262588	0.0065129	0.00702943	0.0251053
																													2060.52	1828.67	1767.99	618.764	175.668		-0.000263059	0.00519435	0.000987885	0.0131824	0.0127029
																													1706.26	1900.42	2047.06	709.214	112.466		0.00164686	0.00421562	-0.00103489	0.00531304	0.0198684
																													1616.17	1843.03	1866.81	662.903	162.393		0.0045034	0.00250557	-0.00612657	0.0117368	0.0312966
																													1305.85	1854.68	2113.3	685.872	44.1441		0.00989979	0.00470227	-0.000874172	0.0168897	0.0160618
																													1471.36	1663.93	2242.79	819.208	82.9404		0.0094923	0.00514398	-0.00260556	0.00997932	0.0159609
																													1686.07	1817.82	1588.48	869.738	43.1367		0.00271424	0.00473995	0.0139681	0.0100714	0.022954
																													2132.8	1803.44	1678.69	838.6	97.6859		-0.00416446	0.00852766	0.0110974	0.0144234	0.0280517
																													1518.69	1700.65	1817.67	1293.69	153.805		0.00216401	0.00396688	0.00860291	0.00301756	0.0146809
																													1653.74	1743.39	1585.14	1218.1	1082.38		-0.00443725	0.00241819	0.0114195	0.00521387	-0.00607554
																													1894.1	1944.03	1609.49	1255.34	974.517		-0.00140482	0.00195091	0.00961637	-0.000889411	0.0236688
																													1987.86	2653.2	1588.54	1068.47	571.705		-0.00815413	-0.0049331	0.00910398	0.00583102	0.00282689
																													1720.36	2604.41	1539.45	1067.97	141.892		-0.00366486	-0.00131081	0.00881023	0.00547842	0.0302259
																													1563.3	2521.55	1659.78	1335.97	754.495		-0.0040343	-0.00133487	0.00727299	0.00140012	0.0117739
																													1333.3	2678.6	1401.6	1182	151.05		-0.0146375	-0.00261248	0.0105878	0.00896851	0.0492111
																													1181.56	2489.89	1435.2	1179.7	139.56		-0.0214121	-0.00769515	0.0102268	0.0204898	0.048696
																													1127.58	2348.93	1592.66	192.089	173.052		-0.0212991	-0.0142993	0.0109591	-0.00363146	0.0118131
																													465.875	2201.55	1872.87	605.595	54.4549		-0.0217877	-0.00942958	-0.001928	0.00380738	0.0122131
																													870.947	2707.79	1906.7	769.153	115.883		-0.0242821	-0.00252326	0.000789102	0.00286013	0.0032757
																													1250.05	2769.66	1785.47	694.609	58.7827		-0.013449	-0.00409732	-0.00106801	-0.00182016	0.00170914
																													967.652	2769.3	1330.29	644.287	152.145		-0.00906225	-0.00290303	0.00882499	0.00974792	0.037486
																													983.41	2443.75	784.244	716.855	318.73		-0.00885765	-0.000262661	0.0184223	0.00825384	0.0178312
																													1212.63	2754.94	1870.04	579.415	468.55		-0.0141169	-0.00462217	0.00951467	0.00124926	0.0160702
																													1658.52	2661.55	2243.23	607.262	282.19		-0.014322	0.00210986	-0.0015436	0.017063	0.0128201
																													1682.84	2749.25	2373.67	723.999	399.605		-0.0133064	-0.00125542	0.00172531	0.0152765	-0.00334166
																													1707.65	2893.72	2531.57	714.141	426.286		-0.012865	-0.00224392	-0.000580231	0.0140396	0.00523385
																													1548.12	2884.59	2527.92	698.728	598.007		-0.00538749	-0.00124314	0.00178687	0.0176725	0.026424
																													2051.13	2318.34	2569.34	822.048	1156.23		-0.00895753	0.00423684	-0.00524999	0.0122478	0.011618
																													1892.79	2544.58	2738	785.446	917.961		0.00133317	-0.000245876	-0.00378658	0.0126686	0.0045544
																													951.467	2684.38	2592.29	899.765	778.101		0.0156765	-0.00121368	-0.00957152	0.00985802	0.0184464
																													2009.32	2332.41	2662.79	815.373	710.808		-0.00363916	0.00263671	-0.000761215	0.020412	0.0280242
																													1900.57	2284.26	2523.17	1067.85	750.327		-0.00276555	0.00178702	-0.00323164	0.0079538	0.0348088
																													1918.33	2178.2	2222.93	922.848	872.093		0.000487553	0.000637133	-0.00173041	-0.00546667	-0.0168673
																													1327.06	2337.06	1906.06	848.612	607.711		-0.000376579	0.00402021	-0.00230136	0.00240927	0.0022632
																													922.958	2523.81	1553.58	1199.79	843.547		0.00781481	-0.00358335	0.00382329	0.0020231	0.00938675
																													616.874	2568.59	1262.83	527.866	603.166		0.0163072	-0.00453933	0.000994899	0.0071685	0.00478545
																													1460.99	2602.24	1616.22	1297.75	610.009		0.0106692	0.00179942	-0.000753393	0.00133932	0.0268876
																													1298.78	2524.56	1667.21	756.146	815.468		-0.00167345	0.00229385	0.00347121	-0.00223291	0.0100264
																													911.585	2407.61	1798.61	1741.86	740.183		0.0125185	-0.00538777	0.000806944	0.00220922	0.0173692
																													2117.73	2559.72	2123.28	1510.01	458.068		0.0164941	-0.00101257	-0.00214247	0.000121513	0.0173877
																													2827.62	2566.58	1848.55	264.206	500.503		-0.00679596	-0.00164032	0.00628249	0.00583401	0.0308836
																													2528.49	2564.5	2047.94	169.179	391.49		-0.0107445	-0.000168699	0.000897075	0.00327606	0.0255678
																													1577.87	2374.49	2045.11	37.1343	498.66		-0.0188037	0.00259774	0.00617249	-0.0011853	0.0605124
																													2586.91	2275.82	1879.67	577.011	535.992		0.00227496	0.00644756	0.00759776	0.0135975	0.0492715
																													1916.5	2399.88	1650.89	717.803	764.194		0.0123377	0.00156968	0.00908556	0.00630292	0.0396376
																													2119.11	2373.34	1633.54	602.248	846.087		0.00939195	0.0019086	0.0107577	0.0118993	-0.00487245
																													2409.03	2346.54	1487.17	639.144	678.122		0.00406304	0.00713177	0.0111139	0.0154288	-0.00735158
																													2168.65	2124.52	1511.09	632.747	984.794		0.00568846	0.00999575	0.00690813	0.00498741	0.00935349
																													2071.38	2375.76	1529.51	623.13	998.828		0.00942906	0.00381905	0.0061883	0.0134309	0.00905995
																													2110.9	2007.92	1425.14	834.985	728.522		0.0134844	0.0077745	0.0103435	0.0106222	0.00792914
																													2213.42	2362.48	1329.37	891.724	942.788		0.00211777	-0.000956378	0.00101004	0.000952538	-0.0134171
																													1993.88	1715.55	703.096	1157.79	977.343		0.00698811	0.00760199	0.00573929	0.00540548	-0.0197113
																													1984.11	1145.85	1827.09	1047.29	810.693		0.00387116	0.0116594	0.00477384	-0.00313775	-0.00622403
																													2184.11	1596.26	2118.65	1026.64	303.933		0.00161619	0.00915776	0.0108107	0.00807306	0.03703
																													1993.16	2054.33	2109.49	1098.67	1351.61		0.00668975	0.00440543	0.00805028	0.00548783	0.0347628
																													1861.32	2232.31	2526.2	1092.68	40.8841		0.0075276	0.00110396	-0.00382092	0.00238867	0.000616066
																													1866.34	1373.01	2224.82	1040.72	91.04		0.00476186	0.0158689	0.00236578	0.00615353	0.00860045
																													1824.06	1873.34	2409.26	746.417	96.9071		0.0055201	0.0121947	0.00899996	0.00292773	0.0112857
																													1698.63	2067.26	2536.92	661.159	95.0759		0.0104761	0.00822285	-0.00416744	0.00750697	0.0107452
																													1924.07	1618.97	2664.27	1047.83	85.5317		0.00584181	0.00759039	-0.0081188	0.00204486	0.00721951
																													1843.94	1261.64	2180.04	460.653	82.7898		0.00730159	0.0131624	0.00349327	-0.0030338	0.00809349
																													1869.1	1369.54	1809.12	1139.31	71.617		0.00596906	0.0119667	-0.00272834	0.000322055	0.00442423
																													1770.26	1676.97	1396.47	1162.93	56.2385		0.00638469	0.0112836	-0.00156311	-0.00225458	0.00570196
																													1762.21	1889.54	1400.5	1601.54	47.646		0.00421686	0.0097351	0.00328237	-0.000339705	0.0038984
																													1755.86	2206.31	1518.28	129.704	52.9055		0.00695413	0.00605337	-0.00162608	-0.000162714	0.000151318
																													1642.59	1968.77	1904.5	600.366	55.5036		0.00836427	0.0110876	0.00220279	0.00772487	0.00395596
																													1624	2156.95	1516.16	517.085	59.8972		0.00736756	0.00490553	0.00632355	0.0155932	0.0057508
																													1645.77	1970.88	2201.15	602.272	71.0323		0.00247373	0.00350601	-0.000503568	0.0132516	0.00332829
																													1740.89	1891.93	2230.09	627.4	78.1207		1.51692e-05	0.00574657	-0.000660499	0.0120757	0.00487405
																													1710.31	1792.69	2224.67	602.37	66.1663		0.00247802	0.00455448	0.00304784	0.0127321	0.00552183
																													1717.03	1762.55	1821.52	639.544	130.983		-0.000614484	0.0053983	0.00562055	0.00695591	0.0125405
																													2072.41	1756.12	1525.61	643.663	126.197		-0.00164252	0.00706165	0.0173608	0.0105875	0.00917556
																													1267.26	1885.39	1604.57	800.859	109.856		-7.27285e-05	0.00600551	0.012147	0.00842576	0.00769343
																													1059.22	1790.87	1612.46	805.946	215.297		0.00433471	0.00441688	0.00822946	0.00702472	0.0100088
																													1080.2	1933.68	1617.96	1189.84	246.412		0.00338531	0.0050169	0.00671333	0.00402107	0.0114682
																													1152.63	1763.55	1593.27	1020.44	200.085		0.00230611	0.00392114	0.00676837	0.00135123	0.0111561
																													1517.78	1756.5	1521.76	918.12	294.399		-0.000854669	0.00577188	0.0122552	0.00795721	0.0235578
																													1279.9	2611.79	2021.87	809.747	289.972		-0.000953928	-0.00176309	-0.00107035	0.00988866	0.0243381
																													1231.66	2478.53	1452.46	923.259	253.839		0.00150749	-0.00331061	0.00518244	0.00914248	0.0191298
																													1352.83	2436.32	1788.38	1028.19	296.153		0.0018311	-0.000626889	0.00517465	-0.0026048	0.0182882
																													1382.58	2701.17	1738.66	1179.53	308.993		0.00165447	-0.00471236	0.00394069	0.00113633	0.0195016
																													2260.07	2816.74	2317.53	1234.02	266.825		-0.00143881	-0.00552851	0.00434047	0.00058985	0.0194783
																													1964.03	2722.15	2326.7	1313.73	214.904		-0.000665374	-0.00195614	-0.00300801	7.20055e-05	0.0176109
																													1268.28	2744.02	2268.09	1232.39	265.157		0.00298944	-0.00215249	0.00608796	0.00169631	0.0209864
																													1086.63	2915.4	2362.2	1204.18	362.601		0.00720534	-0.00329163	0.00603555	-0.000834954	0.0247897
																													1392.45	2883.94	2660.19	920.936	351.554		0.00711201	-0.00138741	-0.00403181	0.00208635	0.0215492
																													1804.9	2615.65	2685.27	1417.08	430.642		-0.00256754	0.00277878	-0.00962269	0.00368464	0.0213086
																													1399.19	2641.26	2751.06	1395.11	502.538		0.0103568	0.00355199	-0.00549995	0.00729589	0.0327129
																													1066.85	2368.83	2595.93	641.372	408.535		0.000276201	0.000495913	-0.00587843	0.0132024	0.0136079
																													1079.64	2023.1	2535.62	612.946	480.28		0.00715031	0.0122654	-0.014498	0.0104644	0.0300354
																													1129.5	1907.79	1182.49	632.889	474.042		0.00696543	0.00986841	-0.00508655	0.00818032	0.0200857
																													1222.43	2205.55	1399.05	533.009	474.682		0.000826355	0.00247291	-0.0024956	0.00856355	0.0167016
																													1198.64	2032.49	1368.59	606.349	226.975		0.0151617	0.00540305	-0.00395491	0.0150359	4.47444e-05
																													1392.54	2390.15	1253.39	768.968	180.368		-0.00105571	0.00779774	0.000136887	0.0126381	0.0131457
																													1560.98	2509.89	1289.9	841.607	224.632		0.00161908	0.00260954	0.000633435	0.0123612	0.00250825
																													1714.85	2456.4	1197.85	1083.36	150.228		-0.000290257	0.00315763	-0.00354905	0.00253623	0.0406496
																													1982.61	2493.74	709.851	953.941	212.877		-0.00470684	-0.00210049	-0.00662155	0.00951088	0.0184934
																													2196.34	2429.6	898.884	1217.31	184.136		-0.00148889	0.0012536	-0.00123803	0.0034864	0.0298394
																													2116.56	2141.48	1766.31	1323.76	554.864		0.000854336	0.00189795	-0.000175002	0.00383094	0.0231538
																													1906.45	1988.9	1857.85	755.194	158.907		0.0029482	0.00681619	0.00199898	-0.00314866	0.0399867
																													2221.77	2125.24	1922.28	871.351	779.402		-0.00373459	0.00358332	0.00295485	0.00936786	0.0128962
																													2183.49	2485.69	2101.12	527.465	525.143		-0.00380117	0.00374353	0.0016081	0.0144852	0.0171123
																													2122.61	2639.51	1811.04	1268.81	530.944		-0.000550541	-0.000275327	0.00317535	0.00890692	-0.0162558
																													1603.94	2430.67	1797.21	1086.21	634.743		-0.000437419	0.00128347	0.0106825	0.000969033	-0.0130707
																													1925.18	2428.97	1966.27	1209.46	294.365		-0.00543105	-0.00389114	0.000862769	0.00200365	0.0296185
																													2173.98	2584.71	1678.97	1644.04	445.137		-0.00505636	-0.00207376	0.00778702	0.00428611	-0.00563439
																													2049.43	2615.56	1825.99	163.923	363.554		-0.000415705	0.000960702	0.00573448	0.00405317	-0.00132838
																													2245.84	2530.74	1834.43	136.58	121.239		-0.00276845	0.000542135	0.00496986	-0.00589881	0.0424812
																													2223.75	2388.14	1576.66	84.4355	135.819		-0.00399524	0.00512882	0.0114268	0.00172552	0.030569
																													1676.85	2238.8	1620.83	662.963	396.831		0.00609875	0.00918901	0.00928111	0.0121665	-0.0163123
																													2145.95	1862.12	2033.83	631.886	38.8417		-0.00284074	0.0106637	0.00629865	0.0131605	0.00058298
																													1604.97	2407	1548.36	661.061	70.0419		-0.00665567	0.000358891	0.00650304	0.0126311	0.00784553
																													1880.16	2469.06	1591.64	662.725	262.74		0.00114342	0.00111967	0.0123206	0.0138449	0.0243739
																													2074.65	2476.48	2159.56	653.795	479.704		-0.0081985	0.00113813	0.00105616	0.0124358	0.00883837
																													1638.37	1970.13	1902.46	636.188	251.096		-0.0039611	0.00724701	-0.000496012	0.0126197	0.0148797
																													2074.91	1801.11	1827.6	717.786	229.488		-0.00516063	0.00953734	0.00195709	0.017074	0.0153735
																													1849.32	1357.21	1945.25	704.656	310.516		-0.00956995	0.00998182	0.00516094	0.0166573	0.0417559
																													1425.78	1634.85	2259.89	720.933	999.586		0.000227147	0.0125556	0.00121891	0.0129838	-0.00298107
																													1420.7	1459.19	2709.03	700.812	759.954		-0.00614062	0.00779905	0.00165222	0.0140993	0.009741
																													1115.4	1323.92	2565.36	885.885	759.921		-0.0157245	0.00995499	-0.00567222	0.00334144	0.0232009
																													1441.49	1285.37	2684.33	1078.33	691.19		-0.0109806	0.0161808	-0.00504598	0.00953379	0.0203466
																													1038.69	1596.93	1981.64	997.202	966.408		-0.00880109	0.00816619	0.00131462	0.00423314	0.014695
																													518.24	1734.81	1123.92	1074.45	1099.8		-0.0207418	0.0119978	9.15316e-05	0.00501588	-0.000215171
																													560.193	1884.5	1250	944.702	919.107		-0.0183839	0.00928663	-0.00280036	0.0108189	0.0167047
																													649.733	1906.06	1808.64	1294.49	644.6		-0.0171518	0.00924087	0.00369154	0.00701468	0.0325895
																													896.027	2234.19	1985.59	1262.63	852.856		-0.0193034	0.0034911	0.000268231	0.00354986	0.00933812
																													717.013	1942.39	2112.17	1190.56	585.944		-0.0186765	0.0104896	0.00321099	0.00244949	0.0189815
																													848.267	1834.21	1757.34	1153.77	399.643		-0.0209136	0.0112494	0.00384863	0.0131637	0.0208536
																													788.378	1845.29	2096.19	988.679	433.422		-0.0294387	0.00644973	-0.00117071	0.00565747	0.0117986
																													756.959	1845.49	1768.89	1174.55	715.265		-0.0211893	0.00217629	0.0102859	0.00976057	0.0366236
																													993.275	1672.64	1688.26	1339.32	639.441		-0.0112644	0.00275459	0.0105889	-0.001096	0.00738898
																													1344.38	1797.62	2239.4	102.928	495.026		-0.013219	0.00871871	-0.00167401	4.74852e-05	0.0170198
																													1579.62	2117.57	1728.31	573.738	544.87		-0.00629222	-0.00335558	0.00310389	0.0177238	0.0110938
																													1612.69	2109.32	1539.54	703.952	541.845		-0.0065751	-0.00371263	0.00360594	0.00633895	0.0442233
																													1788.43	2110.64	2061.43	552.742	768.713		-0.00775572	-0.00145428	0.000106922	0.0145917	0.0161471
																													1689.44	2383.47	1943.03	594.976	693.218		-0.00234816	-0.00938866	0.0116467	0.0140802	0.0364832
																													1493.6	2739.2	1926.55	589.278	779.371		-0.00647864	-0.00477915	0.00302605	0.0133139	0.00514505
																													1861.7	2628.11	2585.43	771.999	863.897		-0.00152346	-7.37715e-06	-0.00485732	0.0116567	-0.00251511
																													2282.28	2845.73	2518.83	764.876	1337.87		-0.007855	-0.000738405	0.00111291	0.015334	-0.000302965
																													2392.4	2581.27	1864.74	816.224	1022.72		-0.00786191	-0.00323935	0.000823926	0.00787217	-0.00187582
																													2327.94	2101.43	2464.23	729.952	608.303		-0.0069813	0.00631791	0.00181841	0.0129083	0.00290861
																													2124.86	2780.06	2522.41	768.486	1324.38		-0.00645053	-0.00058537	-0.000679744	0.000219486	0.00180307
																													1633.35	2896.89	2584.94	696.94	862.34		-0.00580485	-0.00166874	-0.00404223	0.0148371	0.0166248
																													1366.13	2723.09	2165.92	861.994	542.364		-0.00416874	-6.77917e-06	0.000827911	0.0148944	-0.0101724
																													1307.67	2077.11	2117.76	978.418	92.0038		0.00788675	0.011643	-0.00365808	0.00966246	0.00711445
																													1254.61	2015.71	1771.42	1121.51	99.9677		0.00313228	0.00728469	0.00105852	0.0134334	0.00743381
																													1124.25	2076.93	1495.38	1250.41	97.9168		0.0110508	0.0062495	0.00334047	0.00735243	0.00956691
																													862.238	1948.21	1514.67	1169.4	111.845		0.0195415	0.00610593	-0.00111369	0.00354018	0.00983534
																													1174.01	2127.5	1136.08	1068.14	121.9		0.0144542	0.000893085	0.00305766	0.00827129	0.00685979
																													1319.78	2573.7	1342.7	1225.84	121.668		0.0115544	-0.00285211	-0.000424331	0.00672984	0.0153683
																													1051.26	2700.26	1002.98	1076.78	86.586		0.0167645	-0.00288442	-0.00432997	0.00328456	0.00483516
																													815.465	2128.01	1666.87	626.487	57.6118		0.00710994	0.0118926	-0.000898526	0.00225887	0.00313691
																													1305.37	2355.53	2049	861.464	39.1513		0.0127058	-0.00124956	0.00275011	0.00848928	0.00254417
																													1750.72	2282.41	1859.7	1151.8	33.5843		0.00940155	0.00322394	0.00394617	0.00415494	0.0010997
																													1830.77	2555.44	1994.5	1205.2	29.0157		0.00447175	-0.00228465	0.00103417	0.00593449	0.00485881
																													2466.63	2527.97	1867.04	1132.11	51.7131		-0.0047717	-0.00316941	0.0094825	0.00872647	0.000776849
																													2839.65	2531.39	1582.89	1149.85	40.2051		-0.00455446	-0.00147749	0.0103985	0.0100851	0.00275025
																													2805.69	2432.11	1773.75	1010.11	117.03		-0.00297017	0.00030612	0.008571	0.0150345	0.01015
																													2102.6	2315.33	1968.26	1310.35	117.995		2.10679e-05	0.00208319	0.0026122	0.00730231	0.00998986
																													2817.27	2147.94	2005.95	1161.35	136.062		0.00200035	0.00462758	0.00285908	0.00383445	0.0083116
																													2034.98	2559.94	2172.14	1663.23	160.144		0.0123665	-0.000650317	0.000313669	0.00405098	0.0139961
																													2184.77	2141.6	1923.35	1689.84	146.928		0.00749266	0.0042397	0.00697684	0.00227083	0.00525176
																													2016.93	1425.83	2306.03	1768.77	181.745		0.00920916	0.00666569	-0.00101893	0.00171484	0.00980632
																													2112.66	1714.2	2250.28	513.695	245.747		0.00795246	0.00382231	-0.00424087	0.0148256	0.0139835
																													2163.9	1335.66	2194.74	667.913	258.529		0.0122145	0.0113566	0.00436947	0.0130941	0.0152728
																													2224.01	1937.8	1828.3	543.451	259.605		0.00797043	0.00304654	0.0038276	0.0141231	0.0129184
																													2001.35	1503.49	2471.34	696.277	214.522		0.0109292	0.00244963	0.00126445	0.0158216	0.0173972
																													2041.78	1312.34	2489.36	735.683	229.295		0.00712364	0.0120952	-0.00276554	0.0112008	0.0173814
																													2012.72	1254.87	2403.53	784.418	273.07		0.0083164	0.0122362	-0.00549624	0.0103328	0.0197582
																													2092.66	1002.75	2246.25	804.965	345.125		0.00301211	0.012453	-0.00331589	0.0100027	0.0150593
																													2017.43	1171.87	2170.53	827.865	328.54		0.00914951	0.00884017	-0.00587679	0.0154579	0.0211358
																													1924.4	1627.65	1976.37	880.307	281.074		0.00631675	0.00550823	-0.00295928	0.0123937	0.0109223
																													1927.92	1291.86	1388.39	900.993	340.73		0.00359514	0.0182564	0.000564347	0.00251648	0.0261114
																													1792.27	1689.04	1401.68	762.825	389.604		0.00938918	0.0112108	0.00282436	0.00902587	0.0338675
																													1675.62	1735.33	1113.93	1059.55	378.254		0.00927507	0.0126893	-0.00356459	0.00602055	0.0343692
																													1839.42	2044.99	1716.64	1028.87	303.729		0.00861653	0.00620957	0.00117255	0.00715094	0.0360833
																													2035.36	1845.9	1847.15	1239.23	369.588		0.00189661	0.00842784	-0.000867153	0.0062448	0.0363039
																													1798.8	1767.34	1877.52	898.272	427.075		0.00401429	0.00764857	0.00461363	0.0089162	0.0345902
																													1708.16	1763.75	1906.37	744.085	427.764		0.00523253	0.00924233	0.0070795	0.00311792	0.0337414
																													1795.98	1713.2	2079.9	521.529	482.324		0.00181367	0.0130027	0.00195218	-0.00345221	0.0411585
																													1701.45	1868.06	2001.45	899.225	427.543		0.00215408	0.00875979	0.00325909	0.0197756	0.0322594
																													1562.34	1824.48	1980.16	959.045	664.277		0.00601673	0.00657093	0.000319652	0.0190277	0.0313502
																													1588.3	1859.98	1900.93	1299.47	698.547		0.00664953	0.00239739	0.00218436	0.00914552	0.0221465
																													1666.14	1795.04	1849.16	777.798	607.097		0.00216675	0.0034911	0.00103484	0.0190177	0.0292072
																													1509.01	1751.81	1934.74	1096.04	651.787		0.00578574	0.00382145	0.001651	0.0132007	0.011137
																													1586.33	1969.14	2006.71	1097.64	608.861		0.00302975	0.00283077	0.00648722	0.00467762	0.0120435
																													1411.96	1925.63	2036.05	1788.81	326.342		0.00115063	0.00360028	0.00055955	0.00701066	0.023608
																													1133.29	2053.1	2134.42	499.295	154.488		0.00889042	-0.0037638	0.00450801	0.0121615	0.0062303
																													1029.38	2031.08	2357.51	665.727	109.788		0.00510059	-0.00371357	-0.00125807	0.015588	0.0264531
																													1055.04	2082.26	2420.1	666.414	478.098		0.00998633	-0.00403068	0.00260413	0.0126518	0.00278138
																													1206.66	2707.49	2350.72	628.962	368.668		0.00689162	-0.0036781	0.00193544	0.0117059	0.0116411
																													1332.09	2694.57	2229.5	656.521	389.19		0.0068877	-0.00353694	0.000720398	0.0134234	0.019429
																													1256	2722.19	1066.51	659.03	357.868		0.00265492	-0.00244872	0.00108848	0.0183794	0.0339858
																													1370.82	2793.72	823.338	855.675	764.557		0.00819482	-0.0022283	0.00350616	0.00669572	0.00693314
																													2086.78	2632.48	1107.41	852.362	898.715		-0.000780206	-0.00152595	0.000854268	0.00939233	0.00200732
																													2313.78	2366.91	1437.73	856.284	479.107		-0.000575759	0.00445708	0.00169059	0.00671131	-0.00246368
																													2007.21	2935.97	1550.7	782.771	284.162		-0.00263812	-0.00247481	-0.000160612	0.00895295	-0.0173381
																													2053.3	2573.57	1781.14	933.56	180.193		-0.00107561	-0.00113575	0.00588536	0.00830976	0.0293254
																													2053.7	1970.36	2010.22	720.332	745.428		-0.000707274	0.013407	0.00417904	0.0106006	0.00519994
																													1551.96	2082.93	1931.35	860.685	386.395		-0.000391308	0.0113521	-0.000917042	0.0154636	0.00979341
																													1609.69	1968.1	1154.52	838.23	202.201		-0.00194	0.00950426	0.0137211	0.0073718	0.0510094
																													2186.38	1711.72	2154.4	825.418	642.822		-0.00165769	0.0127661	-0.00348796	0.0111428	0.0189599
																													2174.53	1782.56	2109.75	869.287	455.352		-0.00635332	0.0171042	0.000292474	0.00752866	-0.0111824
																													1507.54	2266.85	2127.1	914.64	57.0048		-5.10983e-05	0.00624808	-0.000760823	0.00221806	0.00825287
																													998.063	2766.16	2080.48	899.626	94.5573		0.00465251	0.00139366	-0.00239483	-0.000565544	0.0151878
																													869.179	2155.86	1962.33	596.483	56.6848		0.00225982	0.00315786	-0.00265595	0.001266	0.0114244
																													1134.46	2293.64	1382.87	781.134	419.87		0.00293962	0.00771845	-0.00246306	0.0118192	0.021611
																													1173.68	1810.86	1123.74	1094.68	468.222		0.00298143	0.014303	0.00122095	0.0060875	0.0121037
																													1057.95	1715.23	789.58	1228.99	540.75		0.00651803	0.0173033	0.00458185	0.00174246	-0.0101868
																													1060.6	2284.72	1627.69	1186.97	452.987		0.00650069	-0.0033624	-0.000282533	0.00644382	0.0141517
																													1313.5	2455.62	1703.93	634.181	353.892		-0.00308159	0.00104038	0.00137765	0.014731	0.024983
																													2093.04	2438.76	1923.59	539.459	361.143		-0.00529766	-0.000425344	0.00364017	0.0103093	0.0101507
																													1781.89	2501.69	2006.31	503.72	515.251		-0.00136371	-0.00279475	0.00277736	0.0110215	0.00765864
																													1894.57	1831.72	1820.38	717.955	798.323		-0.00554175	0.0128709	0.00756179	0.0116044	0.0197388
																													1976.1	1763.37	1915.1	825.439	888.063		-0.00502724	0.0197381	0.00422336	0.0140018	0.0280076
																													2320.66	2481.59	1975.88	788.292	835.253		-0.00147681	-0.00149448	-0.000820683	0.0143251	0.00313388
																													2028.46	2419.36	2100.81	704.91	1179.72		-0.000526005	-0.00136368	0.000157242	0.0090642	0.00635172
																													2276.42	2152.41	2109.92	987.413	365.117		-0.00371525	0.000139027	0.000962824	0.00804812	0.00882546
																													2263.35	2395.86	1935.59	828.735	299.785		-0.0063531	0.00384473	0.0046781	0.0195528	0.000228854
																													2066.64	1695.69	1432	888.398	360.798		-0.00267501	0.00991645	0.0029434	0.00981434	0.0203189
																													1692.5	2579.18	2089.62	906.409	668.137		-0.00693316	-0.00213775	0.00412957	0.0116708	0.0598527
																													2227.32	1918.23	2197.72	917.881	558.116		-0.00282974	0.00667505	0.00303805	0.00569727	0.0451916
																													2149.96	1677.99	1986.81	928.818	736.339		-0.00594223	0.00236077	0.00718696	0.00592754	0.03786
																													2196.78	1681.54	1939.95	918.668	714.146		-0.0040924	0.00840337	-0.00331089	0.00414954	0.0124734
																													2197.54	1750.87	1392.18	901.533	439.211		2.22982e-05	0.00444843	0.00240056	0.00984972	0.0263012
																													2290.12	1321.33	979.882	760.778	478.129		-0.00591448	0.00819258	0.00270544	-0.00314137	0.0321334
																													2270.97	1789.18	1481.36	881.031	658.134		-0.00396851	0.00933503	0.000979958	0.0103655	0.0377299
																													2217.13	1450	1969.62	1123.67	762.798		-0.00236216	0.00220717	0.000558159	0.00170022	0.0213081
																													2268.02	1349.35	1951.55	1125.58	794.433		-0.00590466	0.0148459	0.00340396	-0.00157147	0.0264257
																													1777.08	1387.48	1869.46	1097.06	719.251		-0.00693098	0.0178841	0.0041956	0.003571	0.0299168
																													1928.26	1545.44	1996.55	1149.46	774.242		-0.00684651	0.0114173	0.000444565	0.010354	0.0256231
																													1897.31	969.011	1859.17	1067.87	764.259		-0.00302611	0.0111997	0.00356519	0.00191804	0.0092673
																													2223.33	1758.46	2088.54	1060.59	555.167		0.000377514	0.0123412	0.00548064	0.000721027	0.0424464
																													1091.71	1729.55	1954.84	671.9	1192.69		-0.0175373	0.0114484	0.00252314	0.00746699	0.017629
																													876.195	1679.43	989.228	478.908	819.466		-0.0167628	0.0100823	0.00299343	0.0056475	0.00876842
																													1251.7	1791.7	1902.92	666.943	880.889		-0.00628162	0.0160015	0.00683098	0.0159014	0.00239082
																													1292.17	1841.18	1374.58	549.449	812.951		-0.0133941	0.0111248	0.00131968	0.0119224	-0.0206679
																													1083.73	1801	519.953	556.903	265.56		-0.0260379	0.0100935	0.00351454	0.0108454	0.0159709
																													808.335	1788.89	1106.52	484.965	72.7055		-0.0307116	0.0085732	0.000135386	0.00794797	0.0111384
																													883.504	1768.3	1197.53	466.573	104.256		-0.0254903	0.00724843	9.20977e-05	0.0111131	0.0131494
																													531.945	1673.46	1545.63	629.265	112.679		-0.0107186	0.00746622	0.00225652	0.0137557	0.00462545
																													673.889	2061.47	1602.95	719.283	99.2957		-0.0194664	0.00242486	0.00098775	0.0154831	0.00768623
																													720.515	1816.25	1843.9	705.706	82.9317		-0.0240371	0.00786298	8.62392e-05	0.0107889	0.00589269
																													696.39	1789.33	1820.36	648.38	75.2959		-0.0212587	0.00505405	0.00286511	0.00830027	0.00720629
																													700.053	1884.74	2003.6	786.677	68.4524		-0.0151955	0.00275428	0.000322928	0.0141856	0.00373037
																													704.987	2093.34	1914.74	801.369	65.8332		-0.00705206	-0.00420462	0.00276079	0.00948055	0.00444523
																													758.691	1996.33	1886.38	755.201	55.9958		-0.00228307	-0.00271905	0.00256797	0.0122195	0.0059252
																													1054.77	2103.64	1913.15	708.832	59.1577		-0.0156823	-0.00629696	0.00153807	0.017444	0.000773847
																													998.94	1929.97	1954.15	789.36	53.4059		-0.00104161	-0.0027469	0.00132168	0.0162818	0.00292606
																													1189.85	2102.35	2014.02	878.246	50.8015		0.00382753	-0.00620345	-0.00126241	0.012973	0.00299029
																													1228.06	1924.76	1297.08	906.703	54.1233		0.00470564	0.00278184	0.00442884	0.0108658	0.00221606
																													1409.03	2196.99	1464.25	909.778	51.1281		0.013592	-0.00653415	0.00019092	0.00957536	0.0047625
																													1583.01	2752.48	1936.16	910.857	60.742		0.00468262	-0.00304673	0.00138384	0.0110634	0.00246183
																													1477.32	2743.93	1878.96	927.465	142.543		0.00209759	-0.00382735	0.00264461	0.00615573	0.00772251
																													2043.13	2720.67	664.471	920.528	151.601		-0.00620432	-0.00250176	0.00165562	0.00512401	0.011157
																													2382.76	2761.46	1478.49	885.553	151.678		-0.00906504	-0.0007656	0.00307099	0.00594227	0.0102384
																													2102.58	2770.79	1497.24	628.657	251.147		-0.00411711	-0.00202011	0.00371466	-0.00409387	0.0233223
																													1311.2	1995.21	1790.12	717.989	243.347		0.00360901	0.00716241	0.000119712	0.0188073	0.0159706
																													1601.45	2460.82	1904.3	782.131	229.706		0.00475318	0.000979129	0.0024795	0.0130925	0.0144717
																													1729.81	2865.41	1730.43	772.446	193.077		0.00337004	-0.000398888	0.000673942	0.0129423	0.00864677
																													1543.65	1850.24	1974.48	989.548	188.831		0.0168118	0.0157797	-0.000584792	0.00112368	0.0149596
																													1932.87	1691.89	599.123	1008.63	281.161		0.00217356	0.00495552	-0.00514181	0.00611002	0.0119535
																													1686.3	1587.6	1005.79	1271.98	264.14		0.00319464	0.014407	0.00488751	0.0103933	0.0204829
																													1472.59	1895.17	846.527	1020.35	366.653		0.00701772	0.0220151	0.000228452	0.0028399	0.0254118
																													1472.96	2016.08	1115.28	565.265	455.913		0.00263644	0.0153783	0.00109602	-0.00895761	0.0429705
																													1463.7	2463.66	1731.64	901.504	533.475		0.00173777	0.000813232	-0.00265887	0.00636997	0.039708
																													1503.55	2612.7	1660.46	1819.29	573.685		0.00591211	-0.00132991	0.00060387	0.00439807	0.0429502
																													1447.5	2317.53	1865.63	521.634	510.204		0.0173618	-0.00147727	0.00201477	0.0146773	0.0273201
																													1307.12	2052.55	1954.52	563.156	542.859		0.00272763	0.0110056	0.00361655	0.0110567	0.0206794
																													1222.13	1763.56	1673.96	731.853	382.075		0.00187873	0.0134268	-0.000181614	0.00835288	0.021482
																													1755.81	1877.48	1923.68	725.533	350.039		0.0049056	0.0146047	0.00700703	0.00740738	0.00749921
																													1848.92	1817.17	904.346	730.346	347.776		0.00189074	0.0127223	-0.00248179	0.00529279	0.0302909
																													2700.95	2393.9	918.019	739.338	277.874		-0.001428	0.000146658	-0.000934839	0.00548301	0.0152977
																													2802.94	2272.25	1885.15	776.626	116.678		-0.00274528	0.00212193	0.00238209	0.0125173	0.0202313
																													1485	1572.85	1716.83	786.755	445.844		-0.00210797	0.00743814	0.00667931	0.0123938	0.0349497
																													2805.81	1432.42	1713.64	807.893	496.213		-0.0180411	0.0123677	0.000412581	0.0123882	0.0193296
																													2827.7	1826.63	1256.88	827.877	537.923		0.00119955	0.0153039	0.00275885	0.0133591	0.0040569
																													2768.06	2063.14	640.055	845.741	488.573		0.000926818	0.00884867	0.00665095	0.0161083	0.0265773
																													2088.34	2314.55	954.433	876.25	567.573		0.010034	0.00725275	-0.00161105	0.012365	0.0127654
																													1917.18	2240.19	1231.74	905.101	665.138		0.010767	0.00540092	-0.00422334	0.00855748	-0.0138212
																													1958.77	2088.64	1910.01	942.052	470.701		0.00964882	0.00664424	0.00478732	0.00762419	-0.0189409
																													1889.66	2454.68	1897.03	924.781	523.301		0.00692848	0.000155	0.00217769	0.0057237	-0.0179291
																													2175.59	1109.36	2001.15	877.94	473.481		0.0063305	-0.010754	0.00578459	-0.000979441	0.0145275
																													2119.69	1283.28	2185.76	830.166	138.153		0.00411773	0.000932078	-0.00286115	0.00664887	0.042683
																													2057.1	1914.56	1532.95	826.922	447.212		0.00772247	0.00511519	0.00731726	0.00661823	0.00345011
																													1924.83	1521.22	1610.45	684.45	433.895		0.00663028	0.0168853	0.0163191	0.00763118	0.0202374
																													1851.99	2136.3	940.123	753.151	167.41		0.00709231	0.00340344	0.00615466	0.0165007	0.000262949
																													1783.88	1284.74	1804.64	821.203	144.548		0.00836643	0.00383421	0.00619111	0.0179045	0.0226292
																													1694.29	1275.71	1715.49	911.275	300.992		0.0116641	0.00575565	-0.0054643	0.00664523	0.023304
																													1629.27	1564.34	909.96	899.574	813.251		0.00777112	0.00628853	0.00189587	0.00874562	0.0362824
																													1657.19	1923.83	1879.18	1005.16	640.623		0.0110461	0.0124846	0.00158436	0.0108092	0.0205443
																													1762.67	1860.68	1890.69	960.026	775.712		0.00789757	0.0130438	0.00212607	0.008682	-0.00719758
																													1772.54	1743.76	2063.49	977.739	115.985		0.00724575	0.0122463	0.00084316	0.00645665	0.00971954
																													1685.28	1752.73	1991.19	868.444	202.881		0.00622863	0.00954859	0.00115287	0.0118064	0.013016
																													1585.4	1783.07	2061.92	530.468	67.7098		0.00792632	0.00740659	-0.00244799	-0.00604201	0.00556137
																													1603.6	1692.85	1971.68	545.181	162.161		0.00807098	0.00781029	0.00605949	0.0034374	0.0122417
																													1575.19	1787.44	980.942	1724.39	57.5902		0.00647494	0.00682872	0.00233937	0.00458331	0.00696627
																													1551.75	1776.91	808.893	1503.91	169.706		0.0112933	0.00768095	0.00291581	0.0102047	0.0350334
																													1591.56	2148.47	1469.07	1777.75	253.956		0.00725516	0.00115266	0.0021892	0.0101879	0.0179872
																													1639.06	2087.45	1779.42	498.226	462.132		0.00544936	0.00274968	0.00256355	0.014369	0.0494205
																													1531.52	1680.21	1896.41	606.847	490.261		0.0066375	0.00679409	0.00181053	0.0136785	0.0154451
																													1539.75	1709.84	1887.26	610.503	515.71		0.00653329	0.00532695	0.0107608	0.0165359	0.0145333
																													1412.71	1777.64	1953.02	697.81	382.551		0.00239029	0.00571119	-0.00315608	0.0146887	0.0204306
																													1282.96	1731.9	1942.31	719.912	308.189		0.00168242	0.00661949	-0.0085215	0.00545613	0.0295695
																													1467.3	1654.68	1073.27	725.501	394.31		0.00461292	0.00749911	0.00223351	0.0215709	0.0117416
																													1422.16	2130.22	1522	815.155	547.427		0.00713756	-0.00166145	0.00472358	0.0177915	0.0141691
																													1500.12	2234.92	755.138	884.123	983.082		-0.00331535	-0.00710706	0.00703006	0.0120961	0.00792936
																													1194.77	2031.88	773.657	902.732	929.758		-0.00338969	-0.000722114	0.00192533	0.00879896	0.00442543
																													1119.62	2730.08	715.113	901.359	792.264		-0.000848758	-0.00333925	0.00217447	0.00897267	0.00623087
																													1059.68	2751.15	1757.97	904.046	728.912		0.00469446	-0.0024913	0.00282829	0.00685223	0.00915617
																													1465.73	2757.37	1808.58	866.215	784.869		0.00510256	-0.00028809	0.00170429	0.00829249	0.0148203
																													1828.28	2842.36	1797.65	881.948	734.505		-0.00430163	0.000301834	0.00691954	0.0130261	0.00877465
																													1627.19	2324.51	1382.22	919.361	830.155		0.00172866	0.00229313	0.00386577	0.0098926	0.00175863
																													1640.98	2736.95	1782.77	932.256	346.543		-0.00129757	-0.00253012	0.00278281	0.00523676	0.0117535
																													1373.92	1903.9	1632.41	923.291	326.185		0.000431729	0.0166608	0.00303277	0.00625827	0.00216351
																													1123.22	2265.98	1832.84	886.42	205.137		0.00683192	-0.0109453	0.0032356	0.00889255	0.00527147
																													1179.83	1898.93	1946.26	844.517	232.513		0.00630959	0.00630052	-0.00246087	0.0121978	0.00426071
																													1782.41	2603.03	1801.45	749.109	97.4791		-0.000344529	0.00203863	-0.000959846	0.0152675	0.0230473
																													2157.2	2346.72	1072	656.463	664.312		-0.00252071	0.0023647	-0.0037883	0.0127146	0.0344816
																													1127.04	2201.18	803.01	824.609	480.91		-0.00123433	0.000453339	0.00631937	0.0132256	0.0285822
																													1627.74	1862.65	1808.96	897.066	334.946		-0.00236939	0.00762783	0.00627339	0.0103322	0.0256026
																													1269.18	2200.54	815.115	970.909	411.705		-0.000454678	0.00738205	0.00587224	0.00508422	0.0319604
																													997.396	2344.42	1412.23	1031.62	658.548		0.00202584	0.00624044	0.000982119	0.00914627	0.0562908
																													1096.18	1602.04	1251.37	849.412	776.571		0.01293	0.0119577	-0.0036194	0.0108049	0.0328801
																													1058.19	1897.06	1609.27	413.809	758.212		0.00437283	0.00904864	0.00189995	0.0128934	0.0267966
																													1130.06	1365.11	1821.65	692.643	574.925		0.00677054	0.0202791	-0.00180758	6.28557e-05	0.0200134
																													1144.12	1793.62	562.701	908.321	608.83		0.0087652	0.0136489	0.00163875	0.0173943	0.0326367
																													1629.47	2146.3	1715.46	1553.96	1201.55		-0.000871159	0.00779792	0.000224865	0.00897425	0.0189086
																													2201.97	2103.79	1443.15	609.597	1150.76		-0.00895228	0.00809908	0.00650768	0.015226	0.00205311
																													2136.75	2332.03	1615.61	614.975	936.488		-0.00640867	0.00176358	0.00070382	0.0119046	0.0331524
																													1809.13	2313.58	1897.52	625.177	1002.72		-0.00234167	0.0015488	0.00429503	0.0150726	0.00901439
																													1934.46	1880.18	1920.09	546.403	360.023		-0.00463653	0.00723785	0.00106436	0.0175404	0.00618412
																													2118.3	1869.62	1993.89	701.53	114.52		-0.00264454	0.0125842	-0.00409822	0.0086896	0.0167181
																													2063.04	1841.1	864.715	664.773	339.448		-0.00039055	0.0104961	0.000657735	0.017338	0.0290909
																													2265.96	1835.83	1686.93	728.32	150.892		-0.00241563	0.00950108	0.00187039	0.0230215	0.00439593
																													2037.33	2175.05	1566.37	822.575	197.394		-0.000299589	0.00150117	0.00116472	0.0184355	0.0139013
																													1966.67	2093.13	745.806	868.428	152.87		-0.00203256	0.0062407	0.00180767	0.0127972	0.00869789
																													2202.3	1654.28	1601.09	864.601	122.137		-0.00340084	0.0123539	0.00156527	0.0131037	0.00479724
																													2050.65	2122.99	1922.18	879.576	99.6582		-0.000973821	0.00319797	0.00282874	0.0134996	0.0047519
																													2223.17	1512.82	1905.41	857.04	98.5279		-0.00286353	0.0107567	-0.00402147	0.0134974	0.00457424
																													2120.46	1414.97	1981.89	851.383	68.1684		-0.000464539	0.0125663	0.00398584	0.0138753	0.00398503
																													1697.66	1623.93	1555.8	852.075	51.7799		-0.00265505	0.00688036	0.00187789	0.0153145	0.00512503
																													2075.31	1251.3	1834.83	891.223	58.8425		-0.00145066	0.0141491	0.000832183	0.0116614	0.0034256
																													1867.2	1611.63	725.653	915.396	41.8158		-0.00341908	0.0126586	0.000286009	0.0113067	0.00511214
																													1707.04	2106.14	836.224	929.885	45.2408		0.00161154	0.00587291	0.00254728	0.00963857	0.00511004
																													2027.57	1851.19	1486.17	915.558	60.9423		-0.000682065	0.0108871	0.000474509	0.00845242	0.00365156
																													1973.37	1715.94	1804.25	852.133	73.2139		-0.00173065	0.0109669	-0.00156123	0.0155603	0.00713467
																													1911.67	1820.88	1822.17	851.358	84.2568		0.00475161	0.00983625	0.00213533	0.0112813	0.00653507
																													1955.48	1631.27	1400.48	846.304	96.164		-0.0105104	0.0094846	0.00378706	0.0121009	0.0022756
																													2186.7	1689.13	1749.04	841.777	96.9585		-0.00170471	0.00963838	0.000192481	0.011293	0.0052388
																													2172.16	1666.15	1910.95	850.094	101.428		-0.00402107	0.00672955	0.00220221	0.014804	0.00584679
																													1726.58	1641.65	1543.3	895.21	121.389		-0.0120692	0.00604929	0.00400764	0.0128048	0.00925789
																													1256	1760.99	-121.747	961.521	96.2497		-0.0176542	0.00358197	0.00693455	0.00146443	0.00439084
																													640.162	1561.96	1396.52	1072.25	89.1493		0.00238462	0.00718139	-2.07161e-05	0.00435484	0.0117626
																													903.563	1606.86	1631.77	910.537	126.784		-0.0229301	0.00629301	0.000351146	0.0124106	0.0183472
																													837.39	1673.13	1730.61	451.368	199.558		-0.0124159	0.00285034	0.00151409	0.00924922	0.0243725
																													946.557	1611.76	2087.94	1453.14	191.721		-0.0345023	0.00626434	0.00240757	-1.40857e-05	0.0217521
																													843.303	1743.36	1375.17	1681.85	211.995		-0.0248457	0.00599728	0.000952962	0.00823493	0.0253782
																													704.588	1700.86	1274	522.605	364.735		-0.00820425	0.00424552	0.00475057	0.00862533	0.0366797
																													856.583	2325.88	1722	583.764	307.312		-0.0118831	-0.00180221	-0.00262515	0.011586	0.0291581
																													900.754	2140.67	1973.25	624.911	384.075		-0.0224828	-0.00342623	0.013027	0.0145125	0.0246701
																													910.074	2023.92	2099.55	688.039	366.371		-0.0230166	-0.00147618	4.14918e-05	0.0100693	0.0302172
																													774.544	2077.72	2084.46	581.492	488.273		-0.0186479	-0.00188531	0.00193674	0.00940683	0.0336422
																													795.43	2014.39	1161.19	679.768	616.473		-0.0125871	-0.00209813	0.00225348	0.0123133	0.0345925
																													975.574	1983.53	1256.32	712.742	578.762		-0.00558369	-0.00303195	0.00145475	0.0153874	0.0331388
																													1524.95	1977.48	832.922	766.555	570.696		-0.0124951	-0.00581594	-0.000254651	0.015771	0.0256505
																													1385.19	2094.5	1264.08	723.646	546.105		-0.0117427	-0.00125408	-9.84648e-05	0.0189238	0.0203364
																													740.926	1762.45	1281.16	757.415	582.496		-0.0141745	0.00314019	0.000997072	0.0223216	0.00949842
																													941.46	1786.43	1163.47	734.425	342.845		-0.00293652	6.53763e-05	0.00397695	0.0182488	0.0145113
																													1200.64	2782.31	1947.09	811.113	399.448		0.00209493	-0.00336498	0.00106365	0.0197622	0.00880227
																													1962.6	2631.61	911.464	851.933	478.112		0.000385887	-0.00833319	0.00391636	0.0166118	0.0354197
																													2089.82	1915.07	1213.71	874.695	456.621		-0.00466089	0.0104359	0.00345702	0.0149741	-0.00747934
																													2430.96	2085.91	1494.59	850.764	496.261		-0.00722747	0.00571036	0.00183951	0.0149697	0.0207537
																													2033.59	1994.34	1878.29	892.497	336.458		0.000337284	0.0109813	0.000501756	0.0106404	0.023501
																													1969.15	2166.65	1863.82	922.07	404.971		-0.00202113	0.00598731	-0.00731381	0.0083372	0.0225321
																													1790.02	2125.94	1940.6	913.591	481.938		0.00474636	0.0101384	-0.00287869	0.00922308	0.0223343
																													2485.16	1851.58	1753.29	930.298	212.171		-0.00357245	0.00872924	0.000522488	0.00867089	-0.00279889
																													2015.8	2357.2	1862.5	874.714	97.4635		-0.00079631	0.00566187	0.00106418	0.00654179	0.0208822
																													1755.42	2032.32	2127.91	902.28	146.671		0.00703334	0.00806697	-0.00197477	0.0101394	0.0219908
																													1580.99	1860.04	1743.78	918.447	180.052		0.00887833	0.00796629	0.00156844	0.0116835	0.0349537
																													1942.26	1608.6	1750.87	912.001	488.125		0.00927242	0.00330644	0.00175382	0.0116792	0.0363444
																													2515.31	1947.71	-415.069	852.098	679.598		-0.0121316	0.00252137	-0.000619085	0.0113504	0.0417244
																													2190.08	2046.85	921.679	844.1	430.528		-0.00671607	0.00952824	-0.00387836	0.00676102	0.0309955
																													1501.82	1471.61	1203.68	937.631	791.937		0.00906599	0.0197017	0.00107954	0.00951614	0.000837651
																													1810.67	2088.17	1586.46	986.775	8.54113		0.00569172	0.00897601	0.000154809	0.00780524	0.0114004
																													1871.88	2329.13	1656.56	1009.95	314.094		0.00330694	0.00608383	-0.00609503	0.0115222	0.0343933
																													1951.55	1847.3	1513.73	743.394	170.555		0.00259118	0.0136674	0.00193117	-0.00685198	-0.0055378
																													1738.75	1641.53	1660.23	401.316	108.784		-0.00100897	0.0180067	0.0166772	0.0317223	-0.00523004
																													1377.48	2164.41	261.901	1091.46	180.965		-0.0158488	-0.000567785	0.000217843	0.0196326	0.0088294
																													802.862	1312.91	2262.69	537.448	143.32		-0.00274204	0.00692226	0.00498379	0.00945671	0.0308787
																													1196.8	1799.35	1633.16	682.686	658.563		-0.012329	0.0112646	0.000107321	0.0154649	0.00588944
																													1541.05	1780.09	1709.17	680.206	415.72		0.00910302	0.00577203	-0.000644686	0.0175361	0.0305832
																													1885.04	1705.3	1624.34	742.37	509.776		0.00635545	0.0100604	-6.93071e-05	0.0202487	0.0111389
																													2669.86	1681.13	1195.44	750.122	425.561		-0.00560756	0.010167	0.0046114	0.0227039	0.0264806
																													2838.09	1526.97	1222.38	677.591	341.412		-0.00213067	0.0135415	0.000758389	0.0222218	0.0336119
																													2821.18	1924.78	1373.56	755.132	324.142		-0.00285511	0.00538939	0.00266226	0.020112	0.0159685
																													2159.09	1900.15	1500.8	858.344	781.945		0.00176074	0.00898683	0.000946237	0.0147323	0.0466912
																													2061.8	1840.78	1451.61	905.814	743.716		-0.0174092	0.0128026	0.00691629	0.00748512	0.018689
																													2526.32	2027.34	1520.9	910.967	740.048		0.00367943	0.00763524	0.0043986	0.00869106	0.0291005
																													2794.24	1768.49	1780.95	916.402	731.334		0.00162977	0.00476447	-0.00132162	0.0119022	0.0250759
																													2160.38	1758.4	1584.06	878.878	1098.3		0.00705545	0.00762956	0.0151532	0.0151897	-0.000211542
																													2743.14	1827.94	1602.61	897.767	744.597		0.00149133	0.00546596	0.00242185	0.0126786	-0.00466195
																													2197.3	1581.03	1592.5	948.874	648.25		0.00607961	0.00540469	0.00132048	0.00724741	0.0124168
																													1987.01	1702.45	1128.81	908.008	988.52		0.00695103	0.00626718	0.00262186	0.0103236	0.0116548
																													1908.1	1693.78	1483.34	916.996	873.093		0.0105211	0.00642402	0.00463212	0.00969495	0.00327002
																													2023.79	1569.04	1576	939.738	457.301		0.0117492	0.00822699	0.0024308	0.00979494	-0.00705343
																													1875.43	1635.63	1542.19	949.17	278.072		0.0118236	0.0098851	0.00384139	0.00893563	0.0114733
																													1912.35	1739.68	1689.8	946.079	89.7493		0.012945	0.00516862	0.00169627	0.00881208	0.010322
																													1925.37	1624.14	1533.67	938.936	205.304		0.00875096	0.00896242	0.00307425	0.00798864	0.0231697
																													2119.93	1720.07	1958.78	903.741	497.284		0.0094601	0.00800631	0.00168375	0.00911606	0.0512047
																													2063.57	1679.26	1545.07	781.215	519.506		0.00749293	0.00268654	0.00212117	0.0107747	0.0338907
																													2070.41	1693.84	1543.14	833.88	561.671		0.00980774	0.00635319	0.00276671	0.0145048	0.0466802
																													1764.05	1681.33	1621.71	819.87	625.702		0.00878695	0.00534331	0.00194122	0.0156634	0.0426724
																													1681.6	2204.36	1590.29	501.903	718.565		0.010743	-0.00687939	0.000300546	0.00371879	0.0430517
																													1736.92	1931.58	1552.99	571.553	773.686		0.00879799	-0.00125639	0.0015194	0.0134822	0.0390916
																													1619.19	1915.09	1520.08	1042.56	766.839		0.008094	-0.00550774	0.00148352	0.0120123	0.0381592
																													1714.57	2129.24	1606.72	553.59	833.034		0.0120221	-0.00313891	0.000924807	0.0193734	0.0141477
																													1839.39	2107.91	1677.74	601.885	1025.99		0.00873754	-0.00361396	0.000140203	0.0159573	0.0119417
																													1890.77	1699.96	1618.87	646.657	872.265		0.00435583	0.00378086	0.00247332	0.0265825	0.0304464
																													1849.52	2711.83	1597.42	667.904	872.173		0.007963	-0.00379173	0.00100301	0.0224807	0.0404172
																													1751.44	2719.71	1602.82	741.969	778.618		0.00789601	-0.0046012	0.000514765	0.0199684	0.0103765
																													1646.48	2324.22	1152.99	822.836	578.664		0.0087315	6.7236e-05	0.000699246	0.0156863	0.0346148
																													1559.05	2412.66	1100.02	916.445	105.045		0.0111108	0.00177551	-0.000724787	0.00943273	0.00826143
																													1650.32	2031.34	1350.55	925.365	142.529		0.00844222	0.00261897	0.000679127	0.00602227	0.00750065
																													1702.24	1887.58	1427.67	898.68	98.2614		0.00597069	0.00970152	1.90926e-05	0.0112855	0.00326439
																													1650.16	2087.05	1239.81	862.771	80.4755		0.00736982	0.00187614	0.000950812	0.0141358	0.00493587
																													1564.53	1998.57	1172.43	905.662	95.0538		0.00509196	0.0158764	0.00307722	0.0113411	0.004783
																													1585.08	1878.13	1567.44	931.478	89.7347		0.00337489	0.0106767	0.00580298	0.0116565	0.0103966
																													1648.3	1763.08	1700.08	944.829	61.7003		0.000942153	0.016106	0.00636724	0.00859078	0.00522497
																													1713.48	2294.92	1789.95	937.795	60.0797		0.00630001	0.00346626	0.0014164	0.00861024	0.00240281
																													1837.82	2025.07	1769.21	951.455	60.6984		-0.00158026	0.00553639	0.00376467	0.00893008	0.00173992
																													1555.5	1978.91	1649.14	964.833	58.6971		0.000919878	0.0104826	0.00214447	0.00514313	0.00359615
																													1325.64	2301.66	1599.94	964.018	79.9967		-0.00077952	0.00466249	0.00138935	0.00768547	0.00427969
																													1262.27	1608.78	1559.24	958.454	35.6866		0.00271389	0.00459727	0.00242805	0.00488627	0.00199888
																													1172.65	1634.08	1577.85	927.444	36.4735		0.00480691	0.0112354	0.00208762	0.0100873	0.00320504
																													1074.59	1833.98	1193.84	895.847	85.1219		0.0092089	0.0142658	0.00179952	0.00969206	0.0104997
																													1357.61	2033.39	1083.19	794.013	110.64		0.00857645	0.000655447	0.00290929	0.0153337	0.0101488
																													1562.76	1468.97	1817.08	657.854	157.551		0.00507831	0.0248025	0.00181511	0.0208616	0.0113331
																													1661.48	1421.93	1826.59	588.886	159.056		-0.00122752	0.0222569	-5.01962e-05	0.0276238	0.00979991
																													1123.9	1625.26	1560.64	682.717	133.823		-0.00132472	0.0204878	0.0025363	0.0142973	0.0131422
																													1148.97	2537.92	1555.39	676.867	132.912		0.00387069	0.000483135	0.00194005	0.00990291	0.00738018
																													1014.2	1500.14	1551.45	1201.89	270.95		0.00452843	0.0206485	0.00247046	0.00674781	0.0186426
																													1026.11	1840.77	1544.72	1100.92	253.987		0.00672286	0.00794566	0.00294214	0.00880904	0.0349745
																													1125.96	2308.52	1196.2	1564.36	312.072		-0.000842341	0.000940307	0.00228768	0.0134048	0.014298
																													1226.66	1806.07	1562.98	1365.98	266.837		-0.00442817	-0.00456062	0.0035184	0.0078832	0.0183773
																													1128.96	1881.48	1732.26	674.221	338.487		0.00459552	0.00495422	0.00221218	0.0136406	0.0215466
																													1789.41	1468.99	1733.39	605.902	368.113		-0.00499547	0.0155942	0.00486953	0.0244861	0.021861
																													2004.24	1305.12	1776.87	687.084	437.27		-0.00552008	0.0109211	0.0045607	0.0240999	0.0249749
																													1769.3	1342.69	1850.99	754.313	429.719		-0.00568466	0.0126303	0.00433026	0.022488	0.0187515
																													1357.75	1781.43	1795.04	867.376	476.265		0.000737245	0.0150309	-0.00503945	0.0104036	0.0235134
																													1134.99	1811.65	1640	892.861	574.645		-5.14334e-05	0.00779582	0.000779205	0.00807753	0.0164313
																													1122.33	1844.73	1581.3	902.249	607.907		0.000841452	0.00666686	0.00258926	0.00909984	0.0149839
																													1158.13	1689.18	1552.66	914.795	592.347		0.0070883	0.00834636	0.00176753	0.00742579	0.00106644
																													1476.88	1634.46	1506.99	908.989	534.353		0.00261629	0.00728497	0.00321112	0.00996996	0.0090878
																													1686.33	1652.61	1276.4	918.104	554.605		0.00342897	0.00442217	0.00230446	0.00766316	0.0056619
																													2008.19	1649.39	1171.61	947.345	439.213		0.000132049	0.0071753	0.00382212	0.00932568	0.0132256
																													1872.4	1768.51	1775.6	948.281	330.932		-0.00318716	0.00571071	-0.00235566	0.00894322	0.0165866
																													1711.1	1651.79	1907.46	966.644	289.415		-0.00505361	0.00756166	0.00303625	0.00632846	0.0106479
																													2038.72	1542.54	1581.76	956.759	482.519		-0.00594173	0.00796282	0.00293997	0.00612224	0.00836786
																													1925.36	1582.68	1290.67	956.881	461.96		-0.00547536	0.00797839	0.00540291	0.00718475	0.0035137
																													1769.96	1588.24	1303.31	975.691	462.761		-0.000114751	0.00432672	0.00394662	0.00721748	0.0314506
																													2204.69	1631.39	1667.09	975.338	211.86		-0.00264986	0.00940974	0.00278574	0.00533864	0.0275987
																													1878.42	1725.02	1714.49	918.26	391.508		-0.00296211	0.00341781	0.00366431	0.00859426	-0.00725406
																													1585.37	2201.41	1847.61	867.818	449.125		0.00400329	-0.00330441	0.00142461	0.00964187	-0.0183521
																													2229.68	1946.93	1860.41	806.98	425.053		-0.00491446	-0.00270442	0.00316826	0.010113	0.00636617
																													1762.71	1949.11	1217.42	797.493	510.866		-0.00161397	-0.00234549	0.00442666	0.022352	-0.0192581
																													1648.72	2034.56	1278.17	723.064	385.419		-0.002298	-0.0059738	0.000736965	0.0238112	-0.00958796
																													1359.8	2052.58	1479.62	1301.06	380.804		0.00300522	-0.00349416	0.00371002	0.0103421	-0.0165538
																													2133.6	2130.15	1433.34	1170.67	48.6925		0.00259822	-0.00483593	0.000899769	0.00855868	0.00600944
																													1974.46	2130.63	956.932	478.732	66.2895		-0.00220862	-0.00263169	0.00307261	0.00326045	0.00523416
																													1502.5	2021.29	1840.98	483.927	157.713		0.00372748	-0.00258595	0.00079886	0.0144114	-0.000560589
																													2090.04	2677.55	1830.59	680.118	895.13		0.000128191	-0.0059548	0.00160607	0.0290427	0.010362
																													1950.09	2160.16	1815.25	721.547	521.982		0.00203608	0.00145367	0.00484698	0.0259034	-0.00326319
																													1874.08	2094.54	1695.68	822.706	370.937		-0.00497707	0.0089999	0.000417744	0.0153298	-0.0060234
																													2201.44	2236.54	1737.15	891.553	493.705		-0.00254131	0.00992643	0.0012262	0.00754029	0.0399286
																													2276.89	2247.96	1744.52	895.19	661.751		-0.00157229	0.00343096	0.000782382	0.00945142	0.00598785
																													2258.89	1800.82	1267.75	908.548	40.0867		-0.00463226	0.0177594	0.000739788	0.00838041	0.0136118
																													2183.98	1823.57	1665.9	925.692	140.012		-0.0108232	0.0137624	0.00540159	0.0064283	0.00834795
																													1210.31	2672.47	1789.98	933.385	87.788		-0.0151398	-0.00174614	0.00314641	0.00770691	0.0241858
																													960.168	1754.64	1795.88	939.765	107.06		-0.0185131	0.0177666	0.00660324	0.00705176	0.00562348
																													990.074	2353.02	1766.7	956.805	116.182		-0.0130219	0.00736791	0.00235025	0.00745011	-4.88706e-05
																													1021.61	2199.9	1719.58	958.105	338.612		-0.0126069	0.00430613	0.00435924	0.0105514	0.0117856
																													922.392	2653.69	1813.14	964.726	461.416		-0.0219396	-0.000459767	-0.000533007	0.00757378	-0.0086014
																													636.777	1861.08	1845.44	942.66	331.819		-0.0133561	0.00933896	0.0045593	0.00665367	0.0303259
																													1118.35	1988.83	1735.28	959.103	390.462		-0.0192689	0.00837239	0.00241898	0.0078838	0.0219069
																													1349.05	1916.54	1719.27	967.554	410.72		-0.00801889	0.00339916	0.000682731	0.00709585	0.0282718
																													1537.24	1519.19	1735.53	984.873	400.12		-0.00600186	0.0118475	0.000943758	0.00765057	0.0364227
																													1141.47	1344.84	1125.52	956.467	524.54		-0.0100613	0.0198958	0.00208584	0.0096689	0.029777
																													1030.12	2559.19	1245.02	922.121	711.956		-0.00134901	-0.000330734	0.00662278	0.00880084	0.0412102
																													961.103	2322.95	1674.19	1010.35	755.106		-0.00635473	0.000270607	0.0053855	0.00769816	0.0304537
																													1162.84	2258.32	1578.7	712.379	729.187		-0.00541927	0.00439824	0.000768782	0.0210819	0.0316271
																													1797.29	1746.77	1721.55	730.39	777.21		-0.0115129	0.0124466	0.000671722	0.0194825	0.0356065
																													1441.66	1946.72	1726.08	1153.6	741.147		-0.00894946	0.00883864	0.00350692	0.0088627	0.0288338
																													1425.58	1510.64	1717.51	1075.3	812.519		-0.00169779	0.0125592	0.00531793	0.0121105	0.0128529
																													1798.38	1778.26	1638.54	1196.68	795.79		0.00313508	0.01261	0.00419028	0.0128346	0.0363117
																													2064.38	2210.94	1660.57	1279.61	251.31		-0.00347533	0.00463902	0.00654046	0.00437121	-0.015312
																													1834.79	1690.03	1669.67	624.845	192.233		0.00235634	0.0120844	0.00558228	0.028643	0.031474
																													1361.02	1485.52	1680.91	664.343	260.626		0.00537511	0.0118478	0.00285032	0.026892	0.0223154
																													1983.39	1320.11	1664.66	668.698	266.813		-2.61171e-05	0.0146744	0.00174237	0.0271299	0.0196536
																													2244.72	1253.8	1642.94	751.004	237.966		-0.00424456	0.00534757	0.00374181	0.0231268	0.0530204
																													2231.14	1489.62	1625.32	816.641	289.89		-0.00187659	0.0135177	0.00439478	0.0172319	0.0366079
																													2119.69	1843.01	1509.34	841.247	390.729		0.000618667	0.0124249	0.00287954	0.0154704	0.06872
																													1909.39	1562.43	1352.75	863.869	512.673		0.000298407	0.0104177	0.0110873	0.0132078	0.0662112
																													2233.61	1762.2	1667.09	868.439	714.515		-0.00432693	0.00942794	0.00149121	0.0093278	0.0448387
																													2291.7	1768.52	1502.25	907.014	756.182		-0.00295822	0.0109678	0.000135236	0.00826175	0.0452165
																													2454.77	1719.9	1639.32	924.091	724.65		-0.00632441	0.0125185	0.00288124	0.00812709	0.0531638
																													2494.92	1871.17	1580.3	933.761	734.682		-0.00921831	0.0135877	0.00326055	0.009349	0.0444261
																													1831.17	2107.43	1414.29	945.233	739.768		0.0036259	0.0116671	0.00457756	0.00874202	0.0565067
																													1760.19	1927.47	1040.54	953.274	805.108		0.00553605	0.0055557	0.0121871	0.00931873	0.0439946
																													2294.91	1917.34	1596.77	949.01	827.85		-0.00841145	0.00431633	-0.00241214	0.00761211	0.000293282
																													2115.36	1628.11	1512.4	918.055	923.361		-0.000921309	0.0032121	0.00498718	0.00683095	-0.0169025
																													1722.69	1495.17	1487.35	964.338	953.313		0.00898177	0.00668667	-0.00221864	0.00861711	0.023936
																													1769.88	1494.39	1143.35	961.55	994.831		-0.00337991	0.00684704	0.00693059	0.00789377	0.00567267
																													1846.37	1514.56	1184.15	972.674	833.387		-0.00967691	0.00441812	0.00915693	0.00707132	-0.00382302
																													1544.67	1375.34	918.341	962.643	759.043		-0.0203891	0.00607405	0.0112332	0.00734495	0.0522912
																													1328.55	1514.79	1539.46	953.977	101.611		-0.0298811	0.00910802	0.00654061	0.0135494	0.0243335
																													1241.21	1668.04	1111.9	1155.95	202.206		-0.0159853	0.00871081	0.00885293	0.009717	0.00738329
																													1269.23	1588.87	1567.36	870.491	225.249		-0.0107287	0.00965134	0.00337394	0.00759726	0.0111634
																													719.432	1667.53	1565.42	895.211	232.091		-0.00636194	0.00716824	0.00392362	0.00452608	0.00579314
																													1012.86	1614.23	1293.72	1238.09	109.834		-0.000624569	0.00488916	0.00310568	0.0140146	0.00699705
																													1481.23	2012.13	1054.61	770.001	219.05		0.0114177	0.00204748	0.0128333	0.00423978	0.00104788
																													2760.34	1814.09	1342.89	1166.67	135.199		-0.00641669	0.00499017	0.00672522	0.0143621	-0.0018434
																													2865.63	2001.97	1555.24	1209.55	56.4609		-0.00510527	-0.00426793	0.00126893	0.0149742	-0.000601387
																													2850.61	2012.28	1074.91	1425.45	62.4975		-0.00210834	-0.00339914	0.00409084	0.00907166	-0.00102347
																													1699.63	2007.26	1537.26	318.075	64.8764		0.00209289	-0.00267699	0.0060177	0.00723289	0.00367199
																													2440.57	2103.35	1563.04	537.087	59.2482		-0.0157676	-0.0056427	0.00566046	0.0197759	0.00468323
																													2809.54	1588.85	1436.08	589.415	36.5654		0.00147524	-0.00413096	0.0032648	0.0227794	0.00411537
																													1933.03	1736.38	1358.98	618	45.3225		0.00722079	-0.00109676	0.00898913	0.0294183	0.00505611
																													1894.74	2012.75	1461.11	660.653	67.5648		0.00992824	-0.00176053	0.00547648	0.028614	0.0102809
																													1931.59	1995.93	1449.05	769.302	72.7311		0.0138646	-0.00629934	0.00478312	0.0213828	0.00323125
																													1868.14	2013.73	1479.07	856.167	59.1439		0.0125008	-0.00223855	0.00485026	0.0138675	0.00229114
																													1902.5	2516.85	1521.05	890.093	69.6615		0.0153426	-0.00278905	0.00221254	0.00686915	0.00759196
																													1985.74	2495.02	996.067	909.146	48.4029		0.00763973	-0.00148884	0.0158714	0.0100658	0.00411797
																													1860.52	2556.32	940.353	914.754	41.7025		0.0059659	0.00288927	0.00844252	0.0110812	0.00303547
																													1737.21	2221.8	1513.73	919.035	84.1015		0.0108798	0.00691538	0.00603422	0.00907434	0.00903951
																													1618.68	2121.87	1559.03	930.23	79.5932		0.0104534	0.00176128	0.00495596	0.00856377	0.0069326
																													1689.29	2661.05	1528.38	942.65	102.186		0.0128566	0.000975478	0.00547187	0.0093534	0.0131547
																													1730	2028.66	1119.3	925.76	151.558		0.00765111	0.00612195	0.00826725	0.00587329	0.0106941
																													1789.11	2559.04	1527.39	950.819	265.514		0.00333336	-0.000327024	0.00136593	0.0073576	0.0203959
																													1838.69	1712.86	1510.95	957.218	383.533		0.00731267	0.0101932	0.00239474	0.00821129	0.0206182
																													1872.38	2324.44	1510.32	982.816	353.831		0.008924	0.00296588	0.00196655	0.00820442	0.0106034
																													1869.64	1437.08	1433.69	1008.7	355.404		0.00853343	0.0104553	0.00572125	0.0102195	0.0135792
																													1873.61	1815.76	1344.64	982.328	358.435		0.0089704	0.00469385	0.00441696	0.0132862	0.0155344
																													1766.57	1456.3	1419.56	953.664	315.501		0.00686844	0.0128541	0.00560741	0.000421237	0.0122946
																													1712.87	2079.21	1157.17	1273.67	445.47		0.00444461	0.00235792	0.00691653	0.00879893	0.0214077
																													1527.17	1692.51	901.249	983.261	356.186		0.00521625	0.0109195	0.0142182	0.00959252	0.0127782
																													1399.4	1616.12	845.59	1350.01	372.132		0.0118981	0.0121147	0.0234793	0.00978262	0.00983951
																													1397.33	2067.49	802.86	1339.14	207.629		0.00474184	0.00738826	0.0192531	0.0111755	0.0117082
																													1439.86	2042.02	904.358	1125.38	287.816		0.00404699	0.0123117	0.02173	0.0178728	-0.00141576
																													1661.49	1382.14	1070.28	1315.42	199.567		0.00828987	0.0118949	0.0126213	0.00984782	0.00921803
																													1593.71	1343.33	1541.83	1205.47	125.21		0.00676711	0.0176386	0.00443837	0.0044739	0.00108695
																													1648.99	1251.34	1503.69	1536.98	189.595		0.00161249	0.0049742	0.00251045	0.0100673	0.0170205
																													1739.18	1506.92	1521.18	531.381	175.104		0.00396502	0.00512659	0.00136304	0.0158834	0.00449429
																													1346.57	2068.36	1197.01	528.692	57.2744		0.00214457	0.00785229	0.00386933	0.0197671	0.0159006
																													1068.43	1751.14	1481.07	585.958	75.4031		0.00549485	0.0102886	0.00516247	0.0287405	0.0169721
																													1091.26	2174.87	1216.95	678.852	179.373		0.00506742	0.00599264	0.00894655	0.0262682	0.00323802
																													1147.87	1952.78	940.709	734.08	69.8612		0.0154572	0.0135036	0.0099992	0.0245773	0.00399595
																													1320.75	1982.22	978.417	777.415	196.439		0.00105954	0.010958	0.0132342	0.0227403	-0.00617805
																													1796.54	1806.25	1036.54	833.298	15.4635		-0.00394036	0.00877459	0.00969674	0.0160559	-0.00642042
																													1434.71	1474.3	1551.9	856.447	115.766		0.000938924	0.0112611	0.00671693	0.0147421	0.0241318
																													1133.59	1616.04	1519.03	893.132	132.616		0.00610748	0.012558	0.00195111	0.00861464	0.0275742
																													1074.81	1592.06	1526.71	890.75	557.549		0.00682449	0.00574005	0.00399905	0.0107329	-0.00371732
																													1032.97	1719.48	1542.53	908.981	335.502		0.00818597	0.00698291	0.000763485	0.00871832	0.0246463
																													937.027	1515.58	1600.84	942.094	75.2994		0.0102639	0.00761117	0.00221527	0.00759538	0.00902942
																													1113.19	1412.66	1549.25	936.043	717.836		0.0104217	0.00496881	0.00108331	0.00929404	-0.00403284
																													1149.08	1369.13	1515.87	905.23	233.709		-0.000635812	0.00707785	0.00115778	0.00916957	0.00943257
																													1189.01	1379.33	1564.89	903.834	563.297		0.00421162	0.00760219	0.00141501	0.00964106	-0.00503991
																													1299.28	1708.37	1096.64	938.733	7.29103		0.000661582	0.00956485	0.00115382	0.00752165	0.000754376
																													1569	1652.79	1289.71	963.189	64.9193		-0.00189068	0.00811239	0.00622086	0.00824944	0.0129987
																													2061.89	1573.58	1528.95	982.083	78.1977		-0.00384394	0.00545804	0.00646464	0.00941587	0.0141246
																													1859.07	1604.98	1231.21	982.732	121.389		-0.00254808	0.00665859	0.00581996	0.011723	0.00449065
																													1322.61	1660.29	1066.06	991.214	125.923		0.00842264	0.00714885	0.00514378	0.0135776	0.0201899
																													1342.85	1599.89	772.725	1044.33	209.332		0.00380006	0.00298165	0.0132691	0.00578796	0.0150915
																													1287.71	1585.35	1043.37	1193.7	317.382		0.00362667	0.00382733	0.00906881	0.00430875	0.0196459
																													1475.29	1780.89	1139.71	821.625	369.077		0.00429576	0.00538635	0.00878004	0.00865502	0.0244416
																													1496.97	1876.13	1133.46	985.779	339.768		-0.00229169	0.00147307	0.00600033	0.015343	0.0229951
																													1701.75	2187.37	1177.35	1419.78	425.41		-0.000289029	-0.00451841	0.00154657	0.00683709	0.0280507
																													1583.24	1979	1512.05	1221.33	348.201		-0.0007139	-0.00796818	0.00356652	0.0114282	0.0223655
																													1883.58	1820.9	1494.83	1111.92	228.731		-0.00626845	-0.00187733	-0.000536612	0.0220235	0.0102365
																													2185.05	1998.77	1517.22	1231.71	325.32		-0.00291476	-0.00607078	0.00158412	0.0160792	0.0350989
																													2069.32	1857.14	1522.15	509.073	802.103		-0.00412737	-0.00566943	0.000345373	0.0144617	0.0284319
																													1860.88	2166.84	1475.12	492.6	728.531		-0.00398706	-0.00250958	0.000782192	0.0139925	0.0389307
																													1413	2133.11	1047.11	553.935	740.725		-0.00173333	-0.00226943	0.000649511	0.0132431	0.0328244
																													1499.04	2157.08	1257.13	535.443	752.667		-0.00625829	0.000800275	0.0042528	0.0137771	0.0413152
																													1856.54	2276.52	1259.28	575.286	775.28		-0.00568234	-0.00195723	0.00677556	0.0199305	0.0341322
																													1462.36	2690.78	1236.65	558.477	734.745		-0.000466802	-0.00598345	0.00612491	0.0159843	0.0337014
																													1947.92	2462.84	1048.46	561.475	666.575		0.00039967	0.00613352	0.00594998	0.0243166	0.0258226
																													1804.22	2369.35	1236.12	555.452	624.865		0.0013299	0.00601034	0.00635495	0.021512	0.0400727
																													1850.56	1941.83	948.322	611.625	827.719		0.00170236	0.0126078	0.00587195	0.026416	0.0213406
																													1944.24	2262.1	1255.34	700.72	703.475		-0.000974317	-0.00399786	0.00819421	0.0283836	0.0248202
																													2286.81	1541.88	1390.63	751.538	757.442		-0.0037856	0.00786615	0.0038868	0.0245359	0.0165361
																													2258.45	1447.57	1540.03	801.926	133.077		-0.000836312	0.0178654	0.00109975	0.0200637	0.00722706
																													2039.68	1517.23	1571.98	790.705	214.564		0.00428336	0.0226833	0.00213873	0.0214684	0.026427
																													2084.5	2117.9	1563.78	842.281	420.102		0.000364706	0.00419966	0.00162503	0.0169214	0.0452073
																													1836.17	1595.42	1518.62	887.185	726.478		0.000437432	0.00504294	0.00276091	0.0110506	0.0450258
																													2111.58	1267.16	1459.48	893.76	679.941		-0.00400246	0.00750765	0.00180975	0.010847	0.0362575
																													1969.42	1073.92	1456.94	867.88	618.979		-0.00129403	0.00632426	0.00112308	0.0151247	0.0220344
																													2081.48	1313.99	1452.5	917.233	681.532		-0.00590218	0.0134423	0.002665	0.00758454	0.0440305
																													1649.37	2075.74	1173.3	911.512	712.926		-0.00504577	0.0073591	0.00497988	0.0100834	0.0400022
																													1176.81	2109.58	1079.49	927.231	732.316		-0.0197174	0.00984927	0.00129862	0.00980618	0.0364829
																													1376.74	1690.06	869.489	920.818	737.052		-0.00848634	0.0081282	0.00365494	0.00886251	0.0409004
																													942.474	1404.88	1187.97	907.886	793.945		-0.0201776	0.0104183	0.00685525	0.0105965	0.0433907
																													913.061	1583.34	1236.04	906.278	775.578		-0.0100472	0.0136281	0.00448141	0.0105877	0.0332082
																													834.887	1751.85	982.577	960.247	825.338		-0.0126285	0.00965109	0.0085457	0.0110213	0.0138264
																													1031.35	1863.87	944.075	980.015	1125.17		-0.0236388	0.0117038	0.00765811	0.0117937	0.00745651
																													1057.57	1713.78	1499.36	946.207	1050.48		-0.0135795	0.0117677	0.00612918	0.00984175	0.0112907
																													1084.7	1993.67	1373.16	945.064	529.802		0.00513513	0.00884716	0.00238543	0.00816662	0.00540282
																													1259.16	1901.68	1048.71	949.182	876.879		-0.00886285	0.00862094	0.00537762	0.00528734	0.00909114
																													1660.89	1720.94	1037.76	1177.05	244.13		-0.00375423	0.0112699	0.0075121	0.00991431	0.013693
																													2102.72	1984.09	872.362	1136.77	145.329		-0.00281864	0.00641058	0.0105786	0.00661414	0.0205976
																													1689.46	1616.17	829.262	1226.08	162.029		0.000599509	0.0100579	0.0119609	0.0134166	-0.000921966
																													2113.87	1643.49	910.24	1089.22	99.2388		-0.0031249	0.0098881	0.0150363	0.00978891	0.00806202
																													2317.6	1627.55	1467.99	1090.18	66.1468		-0.00677455	0.00467836	0.00608999	0.0184035	0.00649519
																													2261.79	1595.09	1524	509.807	71.2217		-0.00136446	0.00522369	0.00117415	0.0189525	-0.000490485
																													1974.86	1505.49	1500.43	530.09	109.842		-0.00190215	0.00744167	0.000869332	0.0210157	-0.000815232
																													1993.76	1332.97	1390.03	533.969	74.7941		-0.00667305	0.00636092	0.00021204	0.0193997	0.0025964
																													1565.9	1464.97	1383.5	703.456	85.5074		0.00127569	0.00855165	0.00234382	0.0299493	-0.00560386
																													1801.21	1594.88	1471.88	732.213	112.174		0.000114746	0.00732113	0.00144978	0.0240795	-0.00547954
																													2211.88	1660.56	1504.69	804.094	130.318		-0.00174478	0.00531698	0.00116354	0.0207953	-0.0123128
																													1808.34	1589.43	1434.38	828.872	88.3564		0.00254715	0.0053004	0.000984903	0.0166738	-0.00731643
																													2221.02	1602.11	989.886	868.762	61.5872		-0.00630357	0.00344274	0.00486578	0.0119022	-0.00132126
																													1885.85	1725.69	926.531	878.141	48.7327		0.00419066	0.00414556	0.00251575	0.0117705	0.00192575
																													2026.77	1989.2	1085.66	864.774	44.317		2.92172e-05	-0.0029934	0.00628146	0.0145539	0.00176909
																													2390.58	1834.36	1189.68	833.499	34.5671		-0.00812593	-0.00537721	0.00774137	0.018043	0.00144111
																													2502.92	2170.47	1147.71	884.215	37.0888		-0.00696088	-0.00339624	0.000609724	0.0132972	0.00168524
																													2452.11	1978.09	872.955	907.517	39.2306		-0.00924109	0.00149408	0.0033091	0.0101467	0.000766146
																													2454.85	1943.42	1254.23	935.699	39.6399		-0.00746057	0.00313767	0.00574841	0.00675386	0.00366101
																													2439.32	2202.86	1581.2	920.082	55.7001		-0.0095296	-0.00347201	0.00573556	0.00868352	0.00315661
																													2061.8	2246.9	1355.95	863.733	38.0948		-0.00451291	-0.00644523	0.00565495	0.00615922	0.00253094
																													1910.77	2190.72	1053.84	920.656	58.7545		0.00251779	-0.00582678	0.00539603	0.01009	0.00336688
																													2440.02	2306.71	993.222	973.292	80.8993		-0.0126746	0.00371581	0.00712744	0.0104542	0.00540111
																													1569.34	2298.86	1028.26	926.056	153.105		0.000956167	-0.00126221	0.00628672	0.0110899	0.0153618
																													1796.63	2344.31	1065.63	931.031	241.701		-0.00292545	0.00641018	0.00899541	0.00583374	0.015301
																													1367.41	2305.33	1074.64	1002.49	281.703		-0.0112215	0.00523348	0.00884009	0.00299991	0.0128524
																													1394.6	1384.03	1107.93	1008.01	318.003		-0.0149112	0.0113259	0.00872617	0.00888898	0.0142482
																													1413.66	2462.84	862.398	1204.1	274.303		-0.0169197	-0.00474356	0.0102671	0.0102765	0.0124199
																													1508.89	1897.07	1426.71	1042.37	303.08		-0.0111851	0.00540459	0.00243432	0.00261326	0.0359008
																													1050.62	1202.99	1484.07	1063.63	463.156		0.00586819	0.00580624	0.00235778	0.0197417	0.0193234
																													1595.86	1128.15	946.161	609.398	479.104		-1.62212e-05	0.0109761	0.00383606	0.0293049	0.0283803
																													2275.28	1357.14	964.083	791.019	344.799		0.00564562	0.0229813	0.00495905	0.020801	0.0178268
																													2831.62	2065.95	1004.81	847.183	252.743		-6.48365e-05	0.000969781	0.00439523	0.0141757	0.00813415
																													2874.7	2309.06	1129.86	854.105	367.703		0.0012282	0.00363205	0.0100058	0.013022	0.0232519
																													1692.51	2043.65	1137.49	826.557	231.185		-0.0203576	0.00995284	0.00290633	0.0151625	0.00165665
																													2329.05	2227.93	1151.89	788.523	165.014		0.00306024	0.00517259	0.00380848	0.0195294	0.0226255
																													2369.73	1367.89	1047.06	850.624	134.711		0.000317838	0.0114523	0.00557567	0.0125577	0.00796454
																													2570.56	1592.17	1049.1	887.154	6.32925		0.00210996	0.0112911	0.00707617	0.0115651	-0.00241591
																													2018.26	1991.36	1061.98	901.01	20.3176		0.00687366	0.0108437	0.014079	0.00933915	0.00684507
																													1776.11	1643.83	1147.87	894.686	134.804		0.0103917	0.0129409	0.00689331	0.0111642	-0.00348313
																													1897.25	1729.95	1131.95	925.396	129.878		0.00747231	0.0124846	0.00550939	0.0103972	-0.00294749
																													1844.2	1849.27	1502.38	903.104	185.324		0.0126826	0.00936195	0.00415345	0.0120854	0.013476
																													1865.64	2009.61	1456.27	912.688	124.304		0.00730818	0.00727783	0.00179896	0.0134945	0.0107151
																													1851.15	1618.6	1475.43	896.815	95.6492		0.00494958	0.0045626	0.00311969	0.0167756	0.00786994
																													1763.39	1638.53	1489.98	909.957	84.9988		0.00953295	0.00982618	0.0044726	0.0126658	0.0137712
																													1729.7	1202.67	1475.57	1000.11	426.893		0.00838106	0.00745893	0.00439801	0.0115991	0.0112703
																													1772.65	1533.18	1095.25	984.946	338.313		0.00748098	0.00689005	0.0144636	0.00781281	0.0255686
																													1732.17	1619.63	1106.15	1151.4	62.0523		0.00871603	0.0063767	0.00440537	0.00455676	0.0124639
																													1706.85	1467.13	990.401	1151.88	185.014		0.0107619	0.0052195	0.00549816	0.00589452	0.0171864
																													1823.87	1664.61	829.441	1407.86	214.052		0.0083375	0.00523645	0.0116631	0.0159988	-0.0126025
																													1777.17	1617.57	939.543	1418.21	107.429		0.00648013	0.00467643	0.00998899	0.000313672	0.0174282
																													1717.76	1806.7	1200.01	1260.22	182.928		0.00873728	0.000841077	0.00846803	0.00519544	0.0029109
																													1835.42	1513.42	1456.67	499.37	165.152		0.00416108	0.0039283	0.00612025	0.0202356	0.0126649
																													1594.99	1627.29	1161.88	751.355	196.976		0.00520251	0.00258619	0.0050234	0.0208252	0.00684593
																													1517.9	1645.97	1048.15	762.58	360.684		0.00131645	0.00352392	0.00263989	0.0225859	0.021556
																													1503.99	1651.35	1468.63	753.697	339.276		0.00415636	0.00467183	0.00299873	0.0230113	0.0205111
																													1546.08	1599.17	1364.05	744.47	385.34		0.00673826	0.00630561	0.00346018	0.0240073	0.0167529
																													1683.73	2008.6	1350.57	790.865	407.314		0.00725317	-0.000423931	0.00273107	0.0193619	0.0180173
																													1815.94	1941.5	1068.95	790.764	289.891		-0.000361045	-0.00167863	0.00140237	0.0184888	0.00320189
																													1408.6	1811.77	932.316	782.625	445.923		0.0073759	-0.00747913	0.00594191	0.020027	0.034322
																													1586.76	2155.55	991.679	808.118	746.085		0.00540455	-0.00362439	0.0057968	0.0173817	0.0318236
																													1262.53	2158.56	965.03	819.874	768.731		0.0118471	-0.00327654	0.00608919	0.0164501	0.0343615
																													1750.8	2545.17	981.685	855.544	737.076		0.0015527	-0.00167674	0.00429395	0.0133378	0.0436176
																													1622.91	2343.76	1019.37	927.732	702.401		-0.00205878	0.00719413	0.00654298	0.0119335	0.0466218
																													2261.79	1471.15	1015.31	941.087	775.788		-0.0158343	0.0105976	0.00533102	0.0131376	0.0424744
																													1728.84	1350.58	1080.28	829.659	789.33		-0.00793414	0.0207311	0.00734447	0.0158924	0.0409711
																													1409.08	2505.08	1098.82	960.051	702.26		0.00257123	0.000618486	0.00714523	0.010808	0.0381098
																													1235.87	1833.29	1212.44	1197.21	594.098		0.00701321	0.0118485	0.00597812	-0.000115684	0.0279826
																													1255.12	2298.12	1553.57	1042.82	770.907		0.0041915	0.00329277	0.00519835	0.00159366	0.00185039
																													1039.31	1304.92	1525.72	1029.9	682.697		0.00747714	0.0018371	0.00325881	0.00118233	0.0207485
																													987.247	1102.56	1039.05	1210.87	868.525		0.00402126	0.00191765	0.00816586	0.0149495	-0.00425012
																													1138.64	978.203	1089.81	523.58	537.363		0.00701699	0.00994025	0.00242861	0.0172451	0.00882436
																													1157.58	1388.07	999.861	477.607	442.747		0.00100345	0.017524	0.00457972	0.018502	0.0183214
[truncated: 39,755 more rows]

## Sheet: Figure 5
SSP126		0-1000	STD		1000-2000	STD		2000-3000	STD		3000-4000	STD		4000-5000	STD			SSP1-2.6	SSP1-2.6			SSP2-4.5	SSP2-4.5			SSP3-7.0	SSP3-7.0			SSP5-8.5	SSP5-8.5
2020		0.0226791	0.0390455		-0.00209482	0.0382885		-0.0168633	0.0356817		-0.0358552	0.069384		-0.0130721	0.198487		MODELS	BASEYEAR	ENDYEAR		MODELS	BASEYEAR	ENDYEAR		MODELS	BASEYEAR	ENDYEAR		MODELS	BASEYEAR	ENDYEAR
2021		0.0144819	0.0321555		-0.00506557	0.0316771		-0.0131855	0.0321556		-0.0259356	0.0753155		0.0103451	0.207044		ACCESS-CM2	3.40834	4.43543		ACCESS-CM2	5.37882	3.92786		ACCESS-CM2	5.55976	3.63633		ACCESS-CM2	5.47137	2.99563
2022		0.00306786	0.0387274		-0.00860038	0.0312893		-0.00600694	0.0248755		-0.00373218	0.0476454		-0.0472929	0.146123		ACCESS-ESM1	5.70628	4.72704		ACCESS-ESM1	5.26196	3.75285		ACCESS-ESM1	5.67888	4.17433		ACCESS-ESM1-5	5.1094	3.07073
2023		-0.0153276	0.0328144		0.00171673	0.0377393		-0.010226	0.0376792		-0.0153729	0.043455		0.0131145	0.164801		BCC-CSM2	5.30055	4.60983		BCC-ESM2	4.91107	3.85075		BCC-ESM2	5.10709	3.80505		BCC-CSM2-MR	5.06652	2.7894
2024		-0.0109069	0.0377959		-0.0144929	0.0395934		-0.00360716	0.0304957		0.00318184	0.0481796		0.0527851	0.167447		CAMS-CSM1	5.25906	4.88409		CAMS-CSM1-0	5.55764	4.72711		CAMS	5.4783	4.70682		CAMS-CSM1	5.92105	4.39579
2025		-0.000792454	0.0326131		0.00536591	0.0406057		0.0184197	0.0353006		0.0233832	0.0584061		-0.0412009	0.208861		CanESM5	5.14778	3.90377		CanESM5	5.36964	4.0198		CanESM5	5.09518	3.07905		CanESM	5.79293	2.69534
2026		0.00947717	0.0407534		0.0210762	0.0403642		0.0146058	0.0295185		0.0184756	0.0508557		0.0122491	0.19264		CAS_ESM2	5.60197	4.58516		CAS-ESM2-0	5.4326	4.31064		CAS-ESM2-0	5.49609	4.20388		CAS-ESM2	4.70288	3.0541
2027		0.0024368	0.0443071		0.0403857	0.0537641		0.0333685	0.0381373		0.06551	0.0689494		0.077228	0.211455		CESM2	4.78935	4.26607		CESM	5.21644	4.30047		CESM2-WACCM	5.55782	4.40283		CESM2-WACCM	5.45534	3.11458
2028		-0.00044903	0.0369951		0.0256987	0.0458907		0.00707605	0.0456061		0.00422251	0.0703549		0.0885921	0.219378		CMCC-CM2	5.60597	4.30408		CMCC-CM2-SR5	5.72706	3.87466		CMCC-CM2	5.62126	4.25196		CMCC-CM2	5.54484	2.9786
2029		-0.00744117	0.0431401		-0.00282299	0.044961		0.00804411	0.0214306		0.017418	0.101197		-0.0314196	0.208347		CMCC-ESM2	5.55831	4.24344		CMCC-ESM2	5.56851	4.11639		CMCC-ESM2	5.60604	3.5667		CMCC-ESM2	5.15554	3.21457
2030		-0.0038802	0.0373538		0.0217023	0.0476113		0.0196965	0.0377378		0.05495	0.0741225		0.0558868	0.228681		FGOALS-f3	5.54645	5.46087		FGOALS-f3-L	5.30223	4.54002		FGOALS-f3	5.40055	4.25098		FGOALS-f3	5.83021	4.00909
2031		-0.0276078	0.0489985		0.0328514	0.04131		0.0356452	0.0423706		0.0587073	0.0830853		0.0290238	0.230472		FGOALS-g3	5.01379	4.97635		FGOALS-g3	5.04749	4.32169		FGOALS-g3	5.37005	3.92659		FGOALS-g3	5.57447	3.99595
2032		-0.0191769	0.0365605		0.0208905	0.0534023		0.0271658	0.0383837		0.0927496	0.0641772		0.128095	0.200571		GFDL-ESM4	4.98988	4.78632		GFDL-ESM4	5.08225	3.86246		GFDL-ESM4	5.27766	3.97704		GFDL-ESM4	5.89151	4.10162
2033		-0.00614412	0.0404212		0.0264196	0.0490237		0.034289	0.0480468		0.0431411	0.0845233		-0.0447515	0.180211		INM-CM4	5.35197	4.90964		INM-CM4	5.1828	4.15919		INM-CM4	5.09521	4.07974		INM-CM4	5.67999	4.26336
2034		0.0103893	0.0410926		0.0152211	0.0406305		0.0212238	0.0343394		0.0659704	0.0495142		-0.00306988	0.169155		INM-CM5	4.88516	4.36479		INM-CM5	5.06654	4.52958		INM-CM5	5.24182	4.13854		INM-CM5	5.28414	4.01738
2035		-0.0209521	0.0294822		0.00867708	0.055648		0.0329513	0.0422502		0.0864819	0.0686935		0.0903809	0.187218		IPSL-CM6A	5.57144	4.54029		IPSL-CM6A	5.51474	4.6186		IPSL-CM6A	5.46796	4.32539		IPSL	5.0827	2.87473
2036		-0.0293352	0.0436796		0.0291789	0.0418661		0.0520411	0.0414184		0.121734	0.0739854		0.0754752	0.161098		KACE	5.55336	4.45736		KACE	5.43108	3.72607		KACE	5.52111	3.36645		KACE	5.48003	3.05228
2037		-0.0474002	0.0376558		0.0186858	0.0458543		0.0518061	0.0437716		0.0894153	0.0689522		0.0197648	0.261428		MIROC6	5.13934	4.1727		MIROC6	5.62052	4.14322		MIROC6	5.40278	4.71408		MIROC6	5.59173	3.61573
2038		-0.0632269	0.0547066		-0.000528895	0.0413433		0.035461	0.0358772		0.136704	0.0751534		0.0911165	0.20905		MPI-ESM1-2-HR	5.63239	5.24066		MPI-ESM1-2-HR	5.35692	4.23828		MPI-ESM1-2-HR	5.50811	4.09625		MPI-ESM1-2-HR	5.32174	4.04408
2039		-0.0332723	0.0493474		0.00222141	0.038384		0.0392586	0.0445318		0.110481	0.102415		0.106081	0.237401		MPI-ESM1-2-LR	5.56118	4.98654		MPI-ESM1-2-LR	5.6489	4.24886		MPI-ESM1-2-LR	5.14194	3.9297		MPI-ESM1-2-LR	5.42409	3.4132
2040		-0.0550629	0.0386922		-0.00340278	0.0520324		0.0288044	0.0374143		0.104942	0.0862554		0.103885	0.244774		NESM3	5.32031	5.0025		NESM3	5.30937	4.71643		TaiESM	5.4797	3.74744		NESM3	4.93869	2.94952
2041		-0.0430722	0.0500592		0.022245	0.0485084		0.0500668	0.0448191		0.139155	0.0992939		0.0990365	0.248464		TaiESM	5.32787	3.95325		TaiESM	5.46634	4.20639						TaiESM	5.5068	2.75334
2042		-0.0187271	0.0453483		0.0358224	0.0588907		0.0609213	0.039162		0.145605	0.0906142		0.00349476	0.238337
2043		-0.0204109	0.0461764		0.00158799	0.0409984		0.0390953	0.0285386		0.106369	0.0858528		0.0246959	0.241965
2044		-0.0250998	0.0451412		0.0184768	0.0396019		0.0660387	0.0440875		0.166009	0.0977423		0.205876	0.28922
2045		-0.0539395	0.043681		0.0135996	0.0472628		0.0689681	0.0448509		0.149946	0.0917977		0.156818	0.235499
2046		-0.0246783	0.0379521		0.0246384	0.0434967		0.0856629	0.0370114		0.191358	0.0833315		0.190602	0.242601
2047		-0.0241315	0.032653		0.034073	0.0402189		0.0686781	0.0445586		0.197714	0.0985293		0.101102	0.239783
2048		-0.0530073	0.0579774		0.0291917	0.0621146		0.0710929	0.0433827		0.190226	0.0730503		0.138253	0.197117
2049		-0.062232	0.0408102		0.00987514	0.0465544		0.0645712	0.0236855		0.157169	0.0696046		0.131675	0.206468
2050		-0.0761721	0.0451853		0.0333676	0.0414363		0.082137	0.0480295		0.167191	0.114635		0.112905	0.249131
2051		-0.0649241	0.0385364		0.011931	0.0476269		0.0631023	0.044864		0.175453	0.103291		0.266958	0.307271
2052		-0.0676044	0.0413474		0.00734222	0.0451844		0.0721628	0.049383		0.195429	0.100963		0.188802	0.201996
2053		-0.0632715	0.0374307		0.012336	0.0417441		0.0619615	0.032752		0.185533	0.0809707		0.185187	0.222973
2054		-0.0781593	0.0442503		0.0380249	0.0577673		0.0942004	0.0480032		0.211874	0.107031		0.226076	0.243576
2055		-0.0977944	0.0621154		0.00621849	0.0532849		0.0812458	0.0389111		0.195687	0.110395		0.171878	0.312094
2056		-0.0848849	0.0454736		0.0234563	0.0406114		0.0810777	0.0408252		0.215308	0.117688		0.218416	0.283735
2057		-0.0919786	0.0522616		0.0305937	0.0596806		0.0832706	0.0393559		0.188371	0.105688		0.0433377	0.309009
2058		-0.0865365	0.0306825		0.0334685	0.0395814		0.101806	0.0379448		0.236836	0.115653		0.201071	0.258431
2059		-0.0693192	0.0472269		0.0312712	0.0407066		0.0958308	0.0372919		0.267851	0.0814293		0.209184	0.264304
2060		-0.0515379	0.0545536		0.0225377	0.0400322		0.0995263	0.062702		0.234619	0.119038		0.0952715	0.287013
2061		-0.0611707	0.0497599		0.0164924	0.0499519		0.0977725	0.0481981		0.26363	0.120732		0.2338	0.315195
2062		-0.0670902	0.0574287		0.0469367	0.0545946		0.0940604	0.0339398		0.241057	0.0936941		0.129746	0.236145
2063		-0.0927695	0.0527527		0.0192918	0.0533844		0.0682268	0.0504495		0.197252	0.118919		0.098977	0.240366
2064		-0.0943304	0.0619654		0.0359359	0.0407051		0.101895	0.0401434		0.272717	0.12025		0.249893	0.292956
2065		-0.0882519	0.0635998		0.00877894	0.0347229		0.0930553	0.0354154		0.258398	0.122351		0.153106	0.338658
SSP245		0-1000	STD		1000-2000	STD		2000-3000	STD		3000-4000	STD		4000-5000	STD
2020		-0.00942732	0.0436441		-0.003975	0.0573637		-0.0079726	0.0497616		-0.0143078	0.0769919		0.0317994	0.221273
2021		-0.00344357	0.0338909		0.0156358	0.0345767		-0.00959015	0.0358903		-0.00143338	0.0484079		0.0385514	0.173029
2022		0.00494619	0.0347343		0.00978802	0.0363313		0.0108192	0.0330224		0.00325193	0.0581229		-0.0382329	0.121655
2023		-0.00878809	0.0338391		-0.0115576	0.0285549		0.00443372	0.0287077		-0.00104418	0.0542285		0.0646794	0.151048
2024		0.0085238	0.0285323		-0.0121435	0.0399942		-0.0094559	0.0361526		0.0103782	0.0631713		-0.0503599	0.140725
2025		0.00670732	0.0346872		-0.00630641	0.0307678		-0.00135424	0.034484		-0.000746492	0.0597556		0.0239151	0.195224
2026		-0.00794564	0.0413231		0.0045837	0.0277661		0.00514733	0.028839		-0.0104061	0.0468664		-0.038553	0.177784
2027		-0.00101846	0.034661		0.0114545	0.0361143		0.0249181	0.0400322		0.0385117	0.0777803		0.101257	0.206892
2028		0.00556755	0.0449459		0.00894123	0.0393881		0.0200774	0.0363614		0.0462043	0.0682945		0.11488	0.264692
2029		0.0165632	0.0438301		-0.00290469	0.0425995		0.0294263	0.0414399		0.0641324	0.082644		0.125714	0.198299
2030		-0.00175881	0.0515503		0.00707834	0.0414728		0.0418604	0.0565021		0.0888569	0.0826998		0.110146	0.208172
2031		0.00669089	0.0493731		0.0185652	0.0343591		0.0499398	0.0468806		0.0546931	0.0881926		0.104194	0.266263
2032		-0.0221866	0.0404595		-0.00278016	0.0493974		0.0363549	0.0322417		0.0626823	0.0658601		0.0540683	0.220938
2033		-0.0188229	0.0409298		0.00656897	0.0500693		0.0470811	0.0376513		0.115283	0.0753008		0.0719634	0.26665
2034		-0.0140092	0.0449224		-0.00786313	0.0419185		0.0393564	0.0322914		0.0961184	0.0854068		0.133236	0.265014
2035		-0.00928496	0.0399921		0.0158854	0.0443913		0.0437753	0.0348832		0.108735	0.083097		0.0721856	0.262664
2036		-0.0152603	0.0455887		0.0174419	0.0411364		0.0701132	0.0387819		0.150164	0.0831107		0.207577	0.268499
2037		0.00782515	0.0473675		0.0273338	0.0414662		0.0565484	0.0396108		0.134219	0.0750869		0.166432	0.209103
2038		-0.00836829	0.0449487		0.0399233	0.0438326		0.0754982	0.0489613		0.144039	0.0744922		0.0873678	0.188564
2039		-0.0104433	0.0424709		0.0343691	0.0519334		0.071045	0.0471935		0.152375	0.0760898		0.255304	0.246473
2040		-0.0350149	0.037616		0.0302956	0.0486056		0.0720665	0.0478275		0.165396	0.126243		0.100458	0.249795
2041		-0.0408744	0.051704		0.0295841	0.0448831		0.083928	0.0397143		0.160111	0.0585055		0.189104	0.246055
2042		-0.00857067	0.0575222		0.0183008	0.041124		0.0953221	0.0372649		0.174887	0.103665		0.183163	0.253935
2043		-0.0249357	0.0469803		0.01383	0.028899		0.0892412	0.0522362		0.173119	0.0760283		0.149483	0.230668
2044		-0.0413465	0.0479896		0.00137671	0.0371906		0.0877883	0.032673		0.222113	0.0755343		0.196708	0.225472
2045		-0.0463986	0.0320397		0.00790608	0.04278		0.104873	0.0408319		0.248322	0.0820458		0.280734	0.267479
2046		-0.0494832	0.0489201		0.0242446	0.0638836		0.0981106	0.0453905		0.192941	0.0685847		0.188094	0.19256
2047		-0.0241296	0.0509107		-0.0129357	0.0457411		0.0844994	0.0401805		0.214447	0.0873448		0.207316	0.203856
2048		-0.0684997	0.0572987		0.00938343	0.0461213		0.0914996	0.0462463		0.232369	0.0812262		0.314049	0.278089
2049		-0.0173594	0.0460424		0.0356076	0.0471907		0.115142	0.0583478		0.219485	0.0795254		0.18391	0.233185
2050		-0.0770671	0.0401301		-0.00111576	0.0427661		0.0942147	0.0378227		0.246824	0.094742		0.350841	0.240461
2051		-0.0652881	0.0413645		0.0205379	0.0390721		0.103996	0.0404572		0.268402	0.109845		0.291077	0.362252
2052		-0.0228708	0.0339299		0.0324598	0.0379357		0.130882	0.0256529		0.25406	0.0671451		0.258929	0.238802
2053		-0.0199618	0.0606441		0.00584925	0.0509596		0.110701	0.0430771		0.256262	0.0855105		0.28354	0.28813
2054		-0.0611833	0.0489043		0.0133897	0.0409648		0.11372	0.0395436		0.289703	0.0869913		0.28693	0.292977
2055		-0.0694601	0.0502345		0.0338781	0.0615467		0.122574	0.0478949		0.281162	0.0893883		0.316434	0.271306
2056		-0.0579977	0.0428138		0.0148556	0.0412418		0.125596	0.052387		0.282293	0.0693916		0.255512	0.243267
2057		-0.0712331	0.0588785		0.0219462	0.0445793		0.127856	0.0461551		0.27364	0.0791456		0.293494	0.224546
2058		-0.0533037	0.0472642		0.0206895	0.0416418		0.131161	0.0308063		0.297595	0.105423		0.23518	0.293978
2059		-0.0434892	0.0538521		0.00419589	0.0493		0.13445	0.0345713		0.314242	0.0796421		0.334257	0.250994
2060		-0.0438536	0.0603516		0.0086962	0.0508623		0.129712	0.0437586		0.327673	0.0880561		0.384175	0.255339
2061		-0.0814442	0.0448324		-0.010497	0.0419305		0.14235	0.0429962		0.30917	0.0906267		0.327138	0.259712
2062		-0.0780473	0.0388428		0.00796586	0.0397113		0.143226	0.0436091		0.335211	0.0891404		0.513487	0.302871
2063		-0.0597056	0.0442057		0.016636	0.0556865		0.129254	0.049218		0.323328	0.131105		0.453505	0.275415
2064		-0.0609559	0.0452241		0.0356255	0.0510286		0.132239	0.0509617		0.330284	0.113219		0.436699	0.268968
2065		-0.0630348	0.0361805		0.0169947	0.0457716		0.150559	0.0461497		0.318286	0.0956877		0.446029	0.332578
SSP370		0-1000	STD		1000-2000	STD		2000-3000	STD		3000-4000	STD		4000-5000	STD
2020		0.000987628	0.033277		-0.00545826	0.048741		-0.0241067	0.0517141		-0.0375845	0.0703029		-0.0264277	0.162949
2021		0.0415453	0.0355637		-0.0122562	0.0376331		-0.0225687	0.032947		-0.0432879	0.0447187		-0.0980386	0.136613
2022		-0.00811183	0.025634		0.0146105	0.0284512		-0.00449352	0.0276634		-0.011161	0.063406		-0.0415532	0.144967
2023		0.0020332	0.0422245		-0.0188766	0.0418646		-0.0214529	0.0393606		-0.00716577	0.0491796		-0.00481337	0.135155
2024		-0.0128344	0.0315085		-0.00529913	0.0364846		0.00160644	0.0272386		-0.0110712	0.0648491		-0.0581934	0.177979
2025		-0.0285282	0.0413367		-0.00300442	0.0361477		0.00505371	0.0325317		0.014843	0.0754492		0.135253	0.174722
2026		0.00589589	0.0311234		0.0248258	0.0465476		0.041855	0.0469156		0.0578429	0.0884381		0.0673459	0.205685
2027		0.0275902	0.0279373		0.0126148	0.0465988		0.0209971	0.0564411		0.0148943	0.0685501		0.102035	0.215332
2028		0.0184762	0.0390892		-0.0016302	0.0492398		0.0179961	0.0386295		0.0248394	0.0590176		0.00623465	0.196241
2029		-0.0251147	0.038175		0.00371758	0.0423547		0.021626	0.0443226		0.0522836	0.075707		0.0745282	0.247109
2030		-0.0404249	0.0464762		-0.00563987	0.0425763		0.0140101	0.0465409		0.0385641	0.0693226		0.0868919	0.163736
2031		-0.0252698	0.020789		0.0227926	0.0453942		0.0149	0.0464059		0.0337135	0.07718		0.0493169	0.224835
2032		-0.0117914	0.0439744		0.0211253	0.0385244		0.0386746	0.0419315		0.0585317	0.0619963		0.0661288	0.194891
2033		-0.00058411	0.046481		0.0114368	0.0305406		0.056526	0.0439303		0.0990062	0.0877952		0.133398	0.222713
2034		-0.0208064	0.0395621		0.000304314	0.0378471		0.0425488	0.0493825		0.100463	0.0762881		0.12144	0.230541
2035		-0.0416237	0.040679		0.0207877	0.033008		0.0397304	0.0331365		0.113567	0.0547656		0.240499	0.211523
2036		-0.0246188	0.0432368		-0.00151323	0.0394785		0.0401862	0.045378		0.113128	0.105675		0.0912163	0.234706
2037		-0.0352213	0.0337139		0.0288762	0.0367648		0.0579409	0.0505951		0.110304	0.0714479		0.0737205	0.206453
2038		-0.0170358	0.0399809		0.02721	0.0533656		0.0664736	0.0422023		0.121556	0.0682569		0.0748083	0.198227
2039		-0.0426983	0.0462952		0.0410306	0.0422437		0.0787858	0.0325659		0.139716	0.0733057		0.0483065	0.237616
2040		-0.0239832	0.0427994		0.0151121	0.0353707		0.0587283	0.0402886		0.157945	0.0849475		0.133015	0.24928
2041		-0.0467166	0.0437933		0.0124464	0.0445321		0.0632402	0.0377613		0.122074	0.0882431		0.0857385	0.301227
2042		-0.040444	0.0419485		0.0425736	0.0426358		0.0844866	0.0361815		0.158175	0.07477		0.151019	0.227945
2043		-0.0410104	0.0318658		0.00979009	0.0387985		0.0719255	0.0583163		0.153426	0.0671217		0.19982	0.174
2044		-0.0141455	0.0489568		0.0344439	0.0364614		0.0877184	0.0423042		0.206778	0.0648521		0.10238	0.200044
2045		-0.0385958	0.0347536		0.0325291	0.0434594		0.0933224	0.0530521		0.203588	0.0872438		0.195447	0.203422
2046		-0.0845928	0.0399208		0.0271596	0.0515788		0.0942133	0.0478394		0.201582	0.0657454		0.216839	0.201217
2047		-0.0825123	0.0492982		0.0110835	0.0521722		0.106288	0.0469658		0.260651	0.110375		0.29783	0.223767
2048		-0.0757913	0.0521221		0.00670055	0.0434497		0.105804	0.0450032		0.257182	0.0880294		0.247941	0.226711
2049		-0.0545089	0.0583255		0.0363914	0.0480161		0.123014	0.0378068		0.282896	0.0797538		0.239995	0.196179
2050		-0.0678066	0.0429221		0.0181025	0.0422177		0.103386	0.0497468		0.268217	0.0842949		0.256131	0.2195
2051		-0.06261	0.0332653		0.0344691	0.0535038		0.105574	0.0422023		0.266882	0.0993202		0.325185	0.2274
2052		-0.0863377	0.0489992		0.0347356	0.0448348		0.137159	0.0580896		0.260612	0.102808		0.183861	0.273005
2053		-0.0816774	0.0493602		0.0544834	0.0488902		0.143629	0.0370501		0.287352	0.0892785		0.178835	0.213973
2054		-0.0391285	0.0567368		0.0444611	0.0429319		0.137847	0.0521405		0.342878	0.0981884		0.350809	0.29668
2055		-0.0592574	0.049166		0.0329756	0.0529821		0.127654	0.0415174		0.282228	0.0853093		0.338691	0.266584
2056		-0.0715175	0.0515357		0.0337358	0.0475567		0.140146	0.0489072		0.327143	0.0804331		0.332444	0.247156
2057		-0.101089	0.0503942		0.00512469	0.0382974		0.148286	0.0454195		0.362579	0.0911126		0.481286	0.243292
2058		-0.0714951	0.064417		0.0259904	0.0298106		0.147158	0.0520082		0.347476	0.0941781		0.344869	0.256881
2059		-0.111744	0.0515356		0.0354633	0.0447562		0.147054	0.0506769		0.356274	0.0884167		0.429094	0.22953
2060		-0.075139	0.0519484		0.0435242	0.0451409		0.161146	0.0330899		0.378465	0.105147		0.373614	0.1504
2061		-0.10131	0.0560478		0.0137917	0.0449191		0.160162	0.051333		0.383679	0.131972		0.492641	0.271114
2062		-0.0817022	0.0634302		0.0285531	0.047422		0.160281	0.0522768		0.363232	0.138944		0.388357	0.393391
2063		-0.120878	0.0538205		0.0349891	0.057444		0.174479	0.0492162		0.403116	0.135867		0.425312	0.223879
2064		-0.116613	0.0587847		0.0287723	0.0514898		0.164615	0.0555424		0.431075	0.127299		0.503046	0.296986
2065		-0.110594	0.0520711		0.00510387	0.0403372		0.182634	0.0510846		0.413734	0.13037		0.439425	0.322634
SSP585		0-1000	STD		1000-2000	STD		2000-3000	STD		3000-4000	STD		4000-5000	STD
2020		-0.0134883	0.0362936		-0.00615727	0.0404063		-0.0149178	0.0356112		-0.0480385	0.0913391		-0.0402446	0.210417
2021		0.0017303	0.0309847		-0.0127649	0.0325559		-0.01926	0.038572		-0.0237453	0.0637328		0.0290032	0.142686
2022		-0.0211449	0.0390065		-0.00262519	0.0429609		0.000861673	0.0345048		-0.00194589	0.0694467		-0.0272446	0.191004
2023		0.0107065	0.0359358		-0.000665835	0.0362464		-0.0067943	0.03967		-0.0164358	0.0521484		0.0188103	0.204496
2024		0.0141453	0.0490082		-0.000713392	0.0363712		0.00320875	0.0382691		0.00263347	0.0812199		0.0286689	0.171613
2025		-0.0179659	0.0413816		0.0043185	0.02663		0.00911709	0.0341248		0.0216607	0.0566916		-0.0598055	0.168352
2026		0.0125286	0.0366618		0.0124508	0.0365371		0.0128667	0.0389327		0.0178328	0.07048		0.0105677	0.137293
2027		0.0145067	0.0480312		-0.000946318	0.0414955		0.0107792	0.0427862		0.0337696	0.0642079		-0.0199558	0.176257
2028		-0.0132938	0.0337408		0.000644323	0.0436909		0.0475263	0.0377274		0.0610217	0.0737211		0.060618	0.223861
2029		-0.0205483	0.042363		-0.0137659	0.0317662		0.0292362	0.0436531		0.0465217	0.0534133		-0.0389053	0.211666
2030		-0.0305991	0.0508025		0.0458938	0.0350727		0.0525098	0.0380557		0.10394	0.0658332		0.129839	0.262872
2031		-0.0290963	0.0323204		0.0110923	0.0425068		0.0275169	0.037006		0.0848719	0.0887045		-0.0662409	0.204099
2032		0.00467989	0.0382752		0.0250707	0.0425858		0.0592987	0.0481704		0.116365	0.0866524		0.0508345	0.240527
2033		-0.00827317	0.0386415		0.0262515	0.0372427		0.0524034	0.0291561		0.119558	0.0544583		0.0198318	0.16247
2034		-0.0363511	0.0480879		0.0131714	0.0364152		0.062182	0.0433745		0.119	0.0800822		0.102203	0.259679
2035		-0.0456946	0.0382433		0.0199244	0.0296456		0.0631425	0.0478039		0.121214	0.0788197		0.130248	0.241774
2036		-0.0430574	0.0532518		0.030005	0.0441385		0.0646305	0.0534221		0.111626	0.111313		0.0832963	0.276676
2037		-0.0397606	0.0383743		0.0191823	0.0342027		0.0870006	0.0377011		0.148454	0.0769584		0.00412121	0.216091
2038		-0.043117	0.0463912		0.0349977	0.063178		0.0982324	0.0522572		0.185611	0.0936214		0.169042	0.202517
2039		-0.06062	0.0416815		0.0364932	0.0431021		0.0932251	0.0588762		0.192287	0.0853482		0.138086	0.19825
2040		-0.0448236	0.0529372		0.0265799	0.0385878		0.0975117	0.0484307		0.198662	0.064317		0.20925	0.266726
2041		-0.026409	0.0512468		0.0346718	0.0380661		0.120302	0.0468296		0.225079	0.0985405		0.146822	0.274564
2042		-0.0418873	0.0436153		0.0424264	0.0402613		0.112386	0.0450325		0.180448	0.0824225		0.104733	0.266551
2043		-0.0623929	0.0364297		0.0431084	0.0461889		0.117365	0.0488536		0.240663	0.0592949		0.206259	0.218763
2044		-0.0698748	0.0450924		0.0297407	0.0409068		0.133025	0.0523791		0.269786	0.103931		0.149137	0.246736
2045		-0.0191424	0.0398774		0.0336692	0.0501071		0.110495	0.0404124		0.244077	0.0905511		0.232702	0.218366
2046		-0.0398449	0.0549303		0.0525231	0.0416749		0.124633	0.0453566		0.270438	0.0933035		0.2018	0.237889
2047		-0.107095	0.0573809		0.0245042	0.0488232		0.119462	0.0358974		0.301217	0.0880729		0.381409	0.282788
2048		-0.0737973	0.0419568		0.0348277	0.0465581		0.128211	0.0505983		0.291209	0.130841		0.211011	0.2604
2049		-0.0662011	0.0595595		0.0328641	0.0454341		0.139221	0.0465277		0.358888	0.149278		0.322523	0.327493
2050		-0.0544979	0.0409011		0.00532791	0.0494907		0.12446	0.0539543		0.306011	0.0871903		0.252191	0.195154
2051		-0.0428562	0.0537297		0.0238615	0.0338977		0.134209	0.0311867		0.381647	0.0904733		0.415409	0.249126
2052		-0.06726	0.0529569		0.0409935	0.0425896		0.142069	0.0590037		0.360554	0.0715419		0.467781	0.287838
2053		-0.0886635	0.0533195		0.0213784	0.0447359		0.159374	0.0504003		0.380427	0.118029		0.480221	0.287348
2054		-0.112993	0.0471625		-0.000907037	0.0386147		0.141478	0.0455263		0.384262	0.10816		0.478009	0.286956
2055		-0.117449	0.0534944		0.00148918	0.0563207		0.169028	0.0432791		0.374921	0.116082		0.527643	0.35011
2056		-0.0896289	0.0590087		0.0256593	0.0491088		0.162697	0.0534236		0.401725	0.0742572		0.524797	0.335382
2057		-0.0972255	0.0440878		0.0232091	0.0437947		0.17493	0.0472854		0.437066	0.120505		0.528593	0.332921
2058		-0.0987849	0.0599138		0.0157294	0.0616086		0.171799	0.0474851		0.441999	0.120599		0.592818	0.306603
2059		-0.104797	0.0600134		0.0030753	0.0563385		0.191363	0.0419746		0.479731	0.133246		0.645685	0.348007
2060		-0.138336	0.0735526		-0.00171351	0.0467965		0.186572	0.0486774		0.465651	0.10853		0.698807	0.27977
2061		-0.106592	0.0460655		-0.00101046	0.0551975		0.203954	0.0360578		0.539302	0.128893		0.772232	0.352415
2062		-0.122057	0.0496232		-0.0155541	0.0417346		0.167517	0.043149		0.485615	0.102161		0.631754	0.303068
2063		-0.11797	0.0544285		-0.00428113	0.0506991		0.200745	0.0457031		0.519728	0.108165		0.797162	0.264769
2064		-0.124815	0.0533007		0.00396528	0.0599731		0.206499	0.0592212		0.552844	0.136792		0.829193	0.307087
2065		-0.11344	0.0470329		0.00633212	0.042728		0.212707	0.053869		0.591416	0.167529		0.907992	0.305317
